# Supplementary material for: Genome-Wide Analysis of the Growth-Regulating Factor Family in Peanut (Arachis hypogaea L.)
Source: Int J Mol Sci. 2019 Aug 23;20(17):4120. doi: 10.3390/ijms20174120 (PMC6747334; doi:10.3390/ijms20174120)
Supplement: Supplementary file 1 [file ijms-20-04120-s001.zip › TableS1.xlsx]

## Sheet: Sheet1
Table S1. List primers used for qRT-PCR and clone-PCRanalysis
Gene	Forward primer (5'-3')	Reverse primer (5'-3')	Length of amplified product
AhGRF5a/15a	ACACTCCCTTTGCACACCAA	ACCAAAGACGAGCTCCTTCG	375
AhGRF5b/15b	TTGGTCTGGAAGCCTTAAAT	AACAAGATCAGGAGGAACAG	200
Action7	GATTGGAATGGAAGCTGCTG	CGGTCAGCAATACCAGGGAA	140
AhGRF5a	ATGAGCGTTCCTCCACCT	TTACAAAGAACCATTGCAAT	1089
AhGRF5b	ATGCACCCCACGTGTTTGA	TTATTTAGTCTCGCCATGCG	1065
AhGRF5a-1	ACAAATCTATCTCTCTCGAGATGAGCGTTCCTCCACCT	GCTCACCATGGATCCCAAAGAACCATTGCAAT	1129
AhGRF5b-1	ACAAATCTATCTCTCTCGAGATGCACCCCACGTGTTTGA	GCTCACCATGGATCCTTTAGTCTCGCCATGCGAG	1100
