# Supplementary material for: Genome-Wide Analysis of the Growth-Regulating Factor Family in Peanut (Arachis hypogaea L.)
Source: Int J Mol Sci. 2019 Aug 23;20(17):4120. doi: 10.3390/ijms20174120 (PMC6747334; doi:10.3390/ijms20174120)
Supplement: Supplementary file 1 [file ijms-20-04120-s001.zip › TableS2.xlsx]

## Sheet: Sheet1
Table S2. Summary of peanut AhGRF gene family.
Gene name	Gene ID	Chromosome location (stand)	Gene length	CDS length	Amino Acid(aa)	Molecular Weight
				exons		Theoretical pI
AhGRF1	arahy.E8HE72	Arahy.01:94207648..94209012 (+)	1365bp	1291,2	428	49.038, 7.47
AhGRF2a	arahy.IE1EN5	Arahy.02:82327575..82333852 (+)	6278bp	1332,4	444	48.690, 8.85
AhGRF2b	arahy.HNU9BA	Arahy.02:96104583..96107956 (+)	3374bp	1431,5	463	51.436, 9.05
AhGRF3	arahy.727QPL	Arahy.03:46790359..46794126 (-)	3768bp	1011,3	336	37.965, 9.36
AhGRF5a	arahy.HL76U9	Arahy.05:2029296..2033171 (+)	3876bp	1089,3	362	39.277, 8.71
AhGRF5b	arahy.BWV8RN	Arahy.05:38227882..38232361 (+)	4480bp	1065,4	354	38.269, 8.04
AhGRF6a	arahy.KV1X6M	Arahy.06:66975934..66979061 (+)	3128bp	1215,4	404	43.978, 8.20
AhGRF6b	arahy.41Y8R9	Arahy.06:112203219..112208241 (+)	5023bp	1797,4	598	65.060, 7.31
AhGRF8	arahy.858S2J	Arahy.08:17611378..17614512 (+)	3135bp	1704,3	567	61.736, 7.00
AhGRF9	arahy.21S57B	Arahy.09:12355688..12358727 (+)	3040bp	1149,4	382	43.731, 7.42
AhGRF10	arahy.MSLW3U	Arahy.10:73424708..73427845 (+)	3138bp	1893,4	630	51.507, 9.94
AhGRF11	arahy.7VQ11G	Arahy.11:149197584..149200780 (-)	3197bp	1362,5	453	35.735, 8.51
AhGRF12a	arahy.FF6C67	Arahy.12:112204175..112207281 (+)	3107bp	1329,4	442	49.140, 9.58
AhGRF12b	arahy.E2TIJB	Arahy.12:112213717..112221087 (+)	7371bp	807, 5	268	29.842, 9.78
AhGRF12c	arahy.2H34WG	Arahy.12:112229323..112231271 (+)	1949bp	990, 3	329	36.384, 9.81
AhGRF13	arahy.2A7ZAY	Arahy.13:49987002..49990758 (-)	3757bp	1023,3	340	38.461, 9.15
AhGRF15a	arahy.EY9JW7	Arahy.15:2029296..2033171 (+)	3876bp	1089,3	362	39.277, 8.71
AhGRF15b	arahy.AFHS7R	Arahy.15:19202537..19206908 (-)	4372bp	1065,4	354	38.330, 8.04
AhGRF16a	arahy.LH07PZ	Arahy.16:29323258..29325510 (+)	2253bp	1197,5	398	44.793, 8.58
AhGRF16b	arahy.G4PR1G	Arahy.16:94527988..94531175 (+)	3188bp	1218,4	405	44.031, 8.25
AhGRF16c	arahy.AF8ALP	Arahy.16:151246902..151252351 (+)	5450bp	1842,4	613	66.769, 6.55
AhGRF17	arahy.N7G5LN	Arahy.17:134025559..134028030 (+)	2472bp	1662,3	553	60.039, 6.61
AhGRF19	arahy.V829EQ	Arahy.19:16292003..16295328 (+)	3326bp	1146,4	381	43.599, 7.40
AhGRF20	arahy.95DHJ9	Arahy.20:92642859..92645590 (+)	2732bp	1710,5	569	60.939, 6.75
