# Supplementary material for: Genome-Wide Analysis of the Growth-Regulating Factor Family in Peanut (Arachis hypogaea L.)
Source: Int J Mol Sci. 2019 Aug 23;20(17):4120. doi: 10.3390/ijms20174120 (PMC6747334; doi:10.3390/ijms20174120)
Supplement: Supplementary file 1 [file ijms-20-04120-s001.zip › TableS3.xlsx]

## Sheet: Sheet1
Table S3.1 Putative motifs conserved in the amino acid sequences of the Peanut AhGRF proteins
Motif	Width	Best possible match	Annotated domain
1	41	EPGRCRRTDGKKWRCSRDAYPDQKYCERHMHRGRNRSRKPV	WRC
2	32	SRFPSQWQELEHQALIYKYMAAGLPVPPDLL	QLQ
3	30	YTNTDCRYIYGLKEEVDEHAFFTEPSGTMR
4	48	LCKKDNQIKNCVGYSVMSSGKGSVTNDSNCISAGIGFSPRSVLQVSGC	GGPL
5	50	YSAANRTTITEARKTVCTVPNTKLSMSIPASAPLRHNNGKSPNRSSDTDT
6	20	SSGFSEISQKTSLRHFFDEW	FFD
7	21	HRPQAVGWNYFQMGFGRKIDP
8	43	CRRTDGKKWRCKSAVLPGQKYCTTHVHRGAKRRCSTDHEPVTT	WRC
9	19	GSTSHATASSTTTTTTTTT
10	21	SLSPTNDSWTLTPLTISSSTS
Table S3.2 WRC conserved in the amino acid sequences of the Peanut AhGRF proteins
Motif 1	Name	start	p-value	Sites
1	AhGRF1	112	4.64e-53	QMGLGRKIDP	EPGRCRRTDGKKWRCSKEAYPDSKYCERHMHRGKNRSRKPV	EQQQPLKQSP
2	AhGRF2a	248	1.42e-47	NPLLRPNPLG	WGGRCRRTDGKKWRCSRDAVVDQKYCERHMNRGRHRSRKPV	EGQSGHAAAI
3	AhGRF2b	178	8.31e-49	CFDYASMMDP	EPNRCRRTDGKKWRCSKNTVPYHKYCERHVHRGRNRSRKPV	ETSKVVNSNP
4	AhGRF3	86	4.64e-53	EMGLGRKIDP	EPGRCRRTDGKKWRCSKEAYPDSKYCERHMHRGKNRSRKPV	ELLKTTTNAC
5	AhGRF5a	83	1.28e-47	LGFYGKKIDP	EPGRCRRTDGKKWRCSREAHPDSKYCDRHMIRRRYRSRKPV	ESSTSSQQQS
6	AhGRF5b	121	4.08e-54	CSFYGKKVDP	EPGRCRRTDGKKWRCSKEAYPDSKYCERHMHRGRNRSRKPV	ESQSMTQSSS
7	AhGRF6a	152	1.16e-50	GYWGRASMDP	EPGRCRRTDGKKWRCSRDVVAGQKYCERHMHRGRNRSRKPV	ELPTPTTGGG
8	AhGRF6b	259	2.55e-51	HLGFSSSTDP	EPGRCRRTDGKKWRCSRDAVVDQKYCERHMNRGRHRSRKPV	EGQSGHAAAV
9	AhGRF8	197	2.55e-51	HLGFSNSTDP	EPGRCRRTDGKKWRCSRDAVVDQKYCERHMNRGRHRSRKPV	EGHNGHALTG
10	AhGRF9	87	4.08e-54	QMGFGRKVDP	EPGRCRRTDGKKWRCSKEAYPDSKYCERHMHRGRNRSRKPV	EISSSSTTNT
11	AhGRF10	259	1.81e-48	RLSSSNNNDA	EPNRCRRTDGKKWRCSREVAPNHKYCERHMHRGRTRSRKPV	ELHNNNNNGH
12	AhGRF11	154	4.64e-53	QMGLGRKIDP	EPGRCRRTDGKKWRCSKEAYPDSKYCERHMHRGKNRSRKPV	EQQQPLKQSP
13	AhGRF12a	158	8.31e-49	CFDYGSMMDP	EPNRCRRTDGKKWRCSKNTVPYHKYCERHVHRGRNRSRKPV	ETSKVVNSNS
14	AhGRF12b	143	2.14e-33	HHNYTNSTEL	EPGRCRRTEGKKWRCKSAVLPGQKYCTTHVHRGAKRRCSTD	HEPVTTPTPT
15	AhGRF12c	45	2.91e-46	CFDYGSMMDP	EPNRCRRTDGKKRRCSKNTVPYHKYCERHVHRGRNRSRKPV	ETSKVVNSNS
16	AhGRF13	84	4.64e-53	EMGLGRKIDP	EPGRCRRTDGKKWRCSKEAYPDSKYCERHMHRGKNRSRKPV	ELLKTTTNTS
17	AhGRF15a	83	1.28e-47	LGFYGKKIDP	EPGRCRRTDGKKWRCSREAHPDSKYCDRHMIRRRYRSRKPV	ESSTSSQQQS
18	AhGRF15b	121	4.08e-54	CSFYGKKVDP	EPGRCRRTDGKKWRCSKEAYPDSKYCERHMHRGRNRSRKPV	ESQSMTQSSS
19	AhGRF16a	108	4.64e-53	QMGLGRKIDP	EPGRCRRTDGKKWRCSKEAYPDSKYCERHMHRGKNRSRKPV	EQSPAAPPTN
20	AhGRF16b	153	1.16e-50	GYWGRASMDP	EPGRCRRTDGKKWRCSRDVVAGQKYCERHMHRGRNRSRKPV	ELPTPTTGGG
21	AhGRF16c	271	2.55e-51	HLGFSSSTDP	EPGRCRRTDGKKWRCSRDAVVDQKYCERHMNRGRHRSRKPV	EGQSGHAAAV
22	AhGRF17	189	2.55e-51	HLGFSNSTDP	EPGRCRRTDGKKWRCSRDAVVDQKYCERHMNRGRHRSRKPV	EGHNGHALTG
23	AhGRF19	87	4.08e-54	QMGFGRKVDP	EPGRCRRTDGKKWRCSKEAYPDSKYCERHMHRGRNRSRKPV	EISSSSTTNT
24	AhGRF20	197	1.81e-48	RLSSSNNNDA	EPNRCRRTDGKKWRCSREVAPNHKYCERHMHRGRPRSRKPV	ELHNNNNNNG
Table S3.3 QLQ conserved in the amino acid sequences of the Peanut AhGRF proteins
Motif 2	Name	start	p-value	Sites
1	AhGRF1	10	2.56e-38	MMNGGSSRS	SRFPFTPSQWQELEHQALIYKYMASGISIPPDL	LFSIKRGYHL
2	AhGRF2a	188	5.61e-36	SSNNNVGRVV	GAALFTPSQWMELEHQALIYKYITANVPVPSHL	IPITKALHST
3	AhGRF2b	84	6.94e-25	AWQQQEEDRC	CCLLFTEAQRRELHHQVLTFNYFAYNLPLPLPL	PLPLPLPHPH
4	AhGRF3	15	1.18e-38	SSSSSSSSRN	SRFPFTPSQWQELEHQALIYKYMASGTTVPPDL	LFTLKRSHFN
5	AhGRF5a	19	9.11e-36	PLPTAASMTW	QAAPFTVAQWQELEHQALIFKYLKAGLTVPPDL	LVPIRRSLQL
6	AhGRF5b	46	1.12e-39	GGGAGMMSST	SRSPFTVSQWQELEHQALIYKYMVAGLPVPPDL	VIPIQKSFDS
7	AhGRF6a	78	1.27e-30	TTTTTTKFPR	MGSYFSLSQWQELELQALIFRYMLAGAAVPPEL	LQPIKKSLFH
8	AhGRF6b	184	1.3e-35	SSNNNVGRVV	GGALFTPSQWMELEHQALIYKYITANVPVPSHL	LIPITKALHS
9	AhGRF8	127	4.71e-35	SMHGNGNGIG	MRGAFTPSQWMELEQQALIYKYITANVPVPSHL	LIPIKKALHS
10	AhGRF9	14	1.16e-34	GSLSGSARNS	SRSPFTPNQWQELEQQALVFKYMVTGTPIPPDL	IFSIKRSLDS
11	AhGRF10	191	1.16e-34	TSGGMMAASL	GRFPFTSAQWRELERQAMIYKYMMASIPVPPEL	LLMPIAAASR
12	AhGRF11	81	2.56e-38	LMMNGGSSRS	SRFPFTPSQWQELEHQALIYKYMASGISIPPDL	LFSIKRGYHL
13	AhGRF12a	79	6.94e-25	KAWQQQEDRC	CCLLFTEAQRRELHHQVLTFNYFAYNLPLPLPL	PLPHPHHHLV
16	AhGRF13	14	1.18e-38	NSSSSSSSRN	SRFPFTPSQWQELEHQALIYKYMASGTTVPPDL	LFTLKRSHFN
17	AhGRF15a	19	9.11e-36	PLPTAASMTW	QAAPFTVAQWQELEHQALIFKYLKAGLTVPPDL	LVPIRRSLQL
18	AhGRF15b	46	1.12e-39	GSGAGMMSST	SRSPFTVSQWQELEHQALIYKYMVAGLPVPPDL	VIPIQKSFDS
19	AhGRF16a	39	2.56e-38	LMMNGGSSRS	SRFPFTPSQWQELEHQALIYKYMASGISIPPDL	LFSIKRGYHL
20	AhGRF16b	79	1.27e-30	TTTTTTKFPR	MGSYFSLSQWQELELQALIFRYMLAGAAVPPEL	LQPIKKSLFH
21	AhGRF16c	196	5.61e-36	MMNNNVGRVV	GAALFTPSQWMELEHQALIYKYITANVPVPSHL	LIPIRKALHS
22	AhGRF17	119	4.71e-35	HGNGNGNGIG	MRGAFTPSQWMELEQQALIYKYITANVPVPSHL	LIPIKKALHS
23	AhGRF19	14	1.16e-34	ASLSGSARNS	SRSPFTPNQWQELEQQALVFKYMVTGTPIPPDL	IFSIKRSLDS
24	AhGRF20	128	1.16e-34	TSGGMMAASL	GRFPFTSAQWRELERQAMIYKYMMASIPVPPEL	LLMPIAAASR
Table S3.4 GGPL conserved in the amino acid sequences of the Peanut AhGRF proteins
Motif 4	Name	start	p-value	Sites
3	AhGRF2b	274	1.75e-63	VASDNRSSRD	LCKKDNQIKNCVGYSISVMSSGKGSVTNDSNCISAGIGFSPRSVLQVSGC	NSSHHNYTNS
13	AhGRF12a	254	1.75e-63	VASDNRSSRD	LCKKDNQIKNCVGYSISVMSSGKGSVTNDSNCISAGIGFSPRSVLQVSGC	NSSHHNFTNS
14	AhGRF12b	80	1.75e-63	VASDNRSSRD	LCKKDNQIKNCVGYSISVMSSGKGSVTNDSNCISAGIGFSPRSVLQVSGC	NSSHHNYTNS
15	AhGRF12c	141	2.91e-62	VASNNRSSRD	LCKKDNQIKNCVGYSISVMSSGKGSVTNDSNCISTGIGFSPRSVLQVSGC	NSSHHNYTNG
Table S3.5 FFD conserved in the amino acid sequences of the Peanut AhGRF proteins
Motif 6	Name	start	p-value	Sites
1	AhGRF1	365	2.03e-17	QQGGGCYMAL	GKEEEPHHQKTTVHRFFDEWP	HKSRGGSSWL
2	AhGRF2a	368	8.61e-13	ASDASAANNI	SSILSNDSQNNSLRHFINEST	QLSISIPNHQ
4	AhGRF3	275	4.7e-18	LSNNIESLNE	RSKNQEQDQKTTVHSFFDEWP	HKGRGFDSDD
5	AhGRF5a	313	7.76e-12	ELVFGSQLSP	SSSGSLKQEYQSPQSLFTDWH	WKKDLGSDAI
6	AhGRF5b	296	1.37e-19	LQNSYLSDEH	ASGESVKHEGQSLRPFFDEWP	RSRDSWSGLE
7	AhGRF6a	262	3.81e-17	VFENQDNHHH	VGGDGGRSGGHMLRHFFDDWP	RSLHQDPENA
8	AhGRF6b	430	1.49e-14	VTCDSLLNPS	SNNKSNDSQNNSLRHFIDEST	QLSISIPNHQ
9	AhGRF8	363	2.32e-18	LNPSQKTTTT	TLTDRETDSHHSLRHFIDDWP	KSQTHRSALS
11	AhGRF10	452	1.11e-14	NKRSPTFLNP	VLVPMETLQSDKPRVFIDAWS	NAATDQETND
16	AhGRF13	279	4.7e-18	SYLQLESLNE	RSKNQEQDQKTTVHSFFDEWP	HKGRGFDSDD
17	AhGRF15a	313	7.76e-12	ELVFGSQLSP	SSSGSLKQEYQSPQSLFTDWH	WKKDLGSDAI
18	AhGRF15b	296	1.37e-19	LQNSYLSDEH	ASGESVKHEGQSLRPFFDEWP	RSRDSWSGLE
19	AhGRF16a	319	1.78e-17	QQGGGCYMAL	GKEEKPHHQKTTVHRFFDEWP	HKSRGGSSWL
20	AhGRF16b	263	3.81e-17	VFENQDNHHH	VGGDGGRSGGHMLRHFFDDWP	RSLHQDPENA
21	AhGRF16c	449	1.49e-14	VTCDSLLNPS	SNNKSNDSQNNSLRHFIDEST	QLSISIPNHQ
22	AhGRF17	347	2.32e-18	LLNPSQKSTT	TLTDRETDSHHSLRHFIDDWP	KTQTHHRSAL
24	AhGRF20	391	1.11e-14	NKRSPTFLNP	VLVPMETLQSDKPRVFIDAWS	NAATDQETND
Table S3.6 WRC-2 conserved in the amino acid sequences of the Peanut AhGRF proteins
Motif 8	Name	start	p-value	Sites
3	AhGRF2b	341	2.86e-56	TNSTELEPGR	CRRTDGKKWRCKSAVLPGQKYCTTHVHRGAKRRCSIDHVPVTT	TPTPTPRYAN
13	AhGRF12a	321	2.06e-57	TNSTELEPGR	CRRTDGKKWRCKSAVLPGQKYCTTHVHRGAKRRCSTDHEPVTT	PTPTPRYANT
15	AhGRF12c	208	2.06e-57	TNGTELEPGR	CRRTDGKKWRCKSAVLPGQKYCTTHVHRGAKRRCSTDHEPVTT	PTPTPRYANT
