# Supplementary material for: Genome-Wide Analysis of the Growth-Regulating Factor Family in Peanut (Arachis hypogaea L.)
Source: Int J Mol Sci. 2019 Aug 23;20(17):4120. doi: 10.3390/ijms20174120 (PMC6747334; doi:10.3390/ijms20174120)
Supplement: Supplementary file 1 [file ijms-20-04120-s001.zip › TableS4.xlsx]

## Sheet: Sheet1
Table S4. Expression value of AhGRF genes genes in 5 peanut varieties
Gene	A.mon_1	A.mon_2	A.mon_3	A.mon_4	H8106_1	H8106_2	H8106_3	H8106_4	H8107_1	H8107_2	H8107_3	H8107_4
AhGRF1	12.0556	19.2627	26.2172	25.8817	18.7757	12.2834	16.6528	17.0591	10.9081	10.1881	10.9822	14.2372
AhGRF2b	10.574	23.4469	15.7802	16.9438	10.5738	4.29089	6.95345	7.72381	4.27132	4.69473	14.6624	7.14972
AhGRF3	3.13494	3.45897	10.218	10.689	0.609788	2.0812	3.14821	6.90917	0.465831	2.06278	4.66953	7.06523
AhGRF5a	19.7614	38.9765	61.6582	59.2251	15.2469	15.3155	25.7848	34.5997	10.1953	14.2004	33.6631	31.6006
AhGRF5b	10.666	27.0154	9.10258	13.5964	10.2012	16.9981	20.672	10.426	7.34222	9.90263	15.6111	7.38385
AhGRF6a	9.28472	7.70888	2.83774	2.12226	21.8776	11.5425	10.8375	7.41004	19.1158	11.4979	6.65603	3.22667
AhGRF6b	5.61758	12.0269	15.3761	7.8744	4.1499	4.84577	9.32015	15.0752	3.02168	6.50052	11.8763	9.12739
AhGRF8	5.88214	19.4767	16.154	13.0329	1.05682	4.27019	9.52308	9.66269	1.24678	4.33937	10.6299	6.14002
AhGRF9	1.33677	6.61604	4.70394	2.52232	0.168416	0.913517	2.01231	2.97108	0.547863	1.34264	2.6243	1.15066
AhGRF10	7.81672	21.5151	12.3907	11.212	2.01159	2.3287	4.62882	3.30873	0.980812	1.60439	9.77717	4.14171
AhGRF12a	7.71411	17.1439	8.79493	10.8802	6.86005	4.1286	5.38939	6.40917	3.1338	2.75678	12.803	4.61244
AhGRF13	3.9858	8.02039	18.5758	21.3897	0.536062	3.71604	6.11057	7.98984	1.30211	2.31879	5.71739	8.75606
AhGRF15b	6.17786	15.7532	6.31568	7.99772	5.60819	3.82771	6.59563	3.49856	4.53419	6.25289	1.71889	1.72176
AhGRF16a	7.90273	9.33575	9.73269	9.03263	17.8821	7.27677	7.23017	5.57155	10.1538	7.68352	5.09614	8.00456
AhGRF16b	9.13414	7.87185	2.48417	2.07311	18.7505	10.5836	7.04013	4.60986	12.4708	12.3069	6.06111	2.95649
AhGRF17	3.80928	11.2389	12.0163	10.5094	0.521989	3.13781	6.35604	5.16846	0.061261	2.81063	2.55871	3.90709
AhGRF19	4.44406	13.7043	9.17169	9.24369	0.359775	2.14926	4.6628	5.69787	0.780677	2.45874	12.6565	4.56667
AhGRF20	9.04941	27.9067	13.9322	14.7452	0.730766	2.15296	5.15672	3.0949	0.32458	1.68797	11.2723	3.30516
