# Supplementary material for: Genome-Wide Analysis of the Growth-Regulating Factor Family in Peanut (Arachis hypogaea L.)
Source: Int J Mol Sci. 2019 Aug 23;20(17):4120. doi: 10.3390/ijms20174120 (PMC6747334; doi:10.3390/ijms20174120)
Supplement: Supplementary file 1 [file ijms-20-04120-s001.zip › TableS5.xlsx]

## Sheet: Sheet1
Table S5. Summary of Arachis duranensis and Arachis ipaensis GRF genes family
Gene name	Gene ID	Locus	Chromosome location (stand)	Gene length	CDS length	Amino Acid(aa)	Molecular Weight
					exons		Theoretical pI
AhGRF1-1	Aradu.SJ3NX	LOC107457768	chrA01:89499153..89501339(+)	2187bp	1561,4	530	60.799, 9.36
AhGRF1-2	Araip.ZC6G8	LOC107643580	chrB01:137308272..137310425(-)	2154bp	1381,4	465	52.993, 6.91
AhGRF2-1	Aradu.N5UYC	LOC107474230	chrA02:35922900..35926154(-)	3255bp	1141,3	391	42.805, 9.05
AhGRF2-2	Aradu.300HC	LOC107475568	chrA02:87584591..87587477(+)	2887bp	1321,4	445	49.542, 9.50
AhGRF2-3	Araip.YQ59W	LOC107625990	chrB02:100772306..100775169(+)	2864bp	1201,8	404	44.480, 9.74
AhGRF2-4	Araip.I7AWY	LOC107627840	chrB02:100782936..100796218(+)	13283bp	1681,5	577	63.445, 9.79
AhGRF3-1	Aradu.3RY2V	LOC107479133	chrA03:45498764..45501571(-)	2808bp	901,3	300	33.784, 9.33
AhGRF3-2	Araip.M2V13	LOC107630472	chrB03:47807680..47810943(-)	3264bp	1081,6	390	44.023, 9.47
AhGRF5-1	Aradu.Q77AH	LOC107487123	chrA05 :2058440..2061886(+)	3447bp	1201,4	406	44.239, 8.20
AhGRF5-2	Aradu.VXK5T	LOC107488486	chrA05:18235591..18239039(-)	3449bp	901, 3	305	34.003, 8.57
AhGRF5-3	Araip.J006E	LOC107642393	chrB05 :1899180.. 1902774(+)	3595bp	1021,4	347	37.886, 8.31
AhGRF5-4	Araip.4Y3B5	LOC107643209	chrB05:18501251..18504672(-)	3422bp	901, 3	305	34.034, 8.57
AhGRF6-1	Aradu.ZF1LK	LOC107493892	chrA06:63868655..63871241(+)	2587bp	961, 4	329	35.735, 8.51
AhGRF6-2	Aradu.75PY6	LOC107495763	chrA06:109661520..109666112(+)	4593bp	1681,5	562	61.079, 7.70
AhGRF6-3	Araip.6YN77	LOC107605578	chrB06:134310527..134315097(+)	4571bp	1801,4	613	66.770, 6.55
AhGRF6-4	Araip.7PD4P	LOC107648821	chrB06:81746829..81750158(+)	3330bp	1021,4	327	36.105, 8.56
AhGRF6-5	Araip.Z7CL1	LOC107647860	chrB06:24648302..24650235(+)	1934bp	1321,5	456	51.430, 6.80
AhGRF7-1	Araip.H1W3S	LOC107606345	chrB07:125393549..125395585(+)	2037bp	1501,3	485	53.094, 10.70
AhGRF8-1	Aradu.TMI5W	LOC107461210	chrA08:17484163..17486117(+)	1955bp	1681,3	567	61.736, 7.00
AhGRF9-1	Aradu.86IQQ	LOC107464804	chrA09:12154552..12158001(+)	3450bp	1201,5	407	46.547, 8.74
AhGRF9-2	Araip.YK7C2	LOC107619759	chrB09:16042130..16043487(-)	1358bp	1201,3	403	46.280, 7.15
AhGRF10-1	Aradu.D1DYZ	LOC107469817	chrA10:43329388..43332124(+)	2737bp	1321,5	456	49.031, 7.23
AhGRF10-2	Araip.489C1	LOC107623770	chrB10:53862280..53863888(+)	1609bp	1201,4	345	37.978, 6.87
