# Supplementary material for: Genome-Wide Analysis of the Growth-Regulating Factor Family in Peanut (Arachis hypogaea L.)
Source: Int J Mol Sci. 2019 Aug 23;20(17):4120. doi: 10.3390/ijms20174120 (PMC6747334; doi:10.3390/ijms20174120)
Supplement: Supplementary file 1 [file ijms-20-04120-s001.zip › TableS6.xlsx]

## Sheet: Sheet1
Table S6. Genomic and cDNA sequence information of candidate gene AhGRF5a and AhGRF5b.
Gene ID	Gene sequence
> AhGRF5a genomic DNA sequence
TAAGTTTAAAATTTGACTTTAATTCTTATTTTAGTCCTTGAATATCATTTAAAATATGTCCAAGTTTCATTTTTGTGTCT
TACATACCATTTTAAAATTATAGCTTGCTTCTACCTCAAACTTATCTATCATTAAACTAAAAATAGCCATTTTATCCGAA
TTTCTTTTGTCAAGGACTGTACTATACTGCTATATTTTTTTAATAAATAAAAAAATAAAAAATGAAGATGGGTTTTTAAT
TGTATTTTTAGTAGTATTTGTGAAGCAACCTTAAAAAATCTTAATCCCTACTAAGGTAAGGTTCCAATCATGGCCGAACT
CGTTTACTCCGAGGTAACCGCCCCTCCTCCTCCACACCCTCTCCTCCATCTATATCACTCCATCCTCCTCCTCTAAATGC
AAATCATTCACTCCTTCTTCTTCTTCTTCTTCCTCTTTTTCTTTTTCTTCTTCTTCTGCATAATATAATAAAACACAAAA
ACCGCAACTTCAAAAAAAAAAAAAAAGATGAGCGTTCCTCCACCTCACCCTCCTCTTCCGACAGCAGCGTCGATGACGTG
GCAGGCGGCGCCGTTCACGGTGGCGCAGTGGCAGGAGCTGGAGCACCAAGCCCTCATCTTCAAGTACCTCAAAGCAGGAC
TCACCGTTCCACCGGACCTCCTCGTACCTATTCGGAGGAGCCTCCAGTTGATGTCTCAGAAGCTCTCACATCACTACCCA
TCTCGTAAAATATCATCTTTTTACTCTTTTGCCCCCTTACCCATTTCCTTTTCAGCTTAAAGTTCCAATCTTTGATATCT
TTTTGTGTGTGCCTGCTATGTGTTTGTGTTTATGCGTCAGTGGGGTTTTATGGGAAGAAGATAGATCCGGAGCCAGGGAG
GTGCAGGAGGACCGATGGGAAGAAATGGAGGTGCTCCAGGGAAGCACACCCTGACTCTAAGTACTGCGACCGCCACATGA
TACGGCGTCGTTACCGTTCAAGAAAGCCTGTGGAATCATCAACTTCATCTCAGCAACAATCTCACTCTTCTGCTGCTGCT
TCTGCTGCTACTGCTGCTTCTACTACCACCACCACTACTACTACTACTGCTGCTTCTGCTGCTAGTGCTGCTGGTGGTGG
TGGTGGTGGTGGTGGTGGTGGTGCTTCTGGTTCCGGTGGAGCCTTCCACACACTCCCTTTGCACACCAATGGTACCCGTG
AAGGTTTCACCCTTGGGAGCAGCAATAGTAGCAGCTTGCAAAACTTGCACATGGACCACCCTTTGTCACTTCCCAGTGAG
GTTAGCAAGAAGGAGTACAGGTATCTCTCTATCATTTATTTCTTCTACTTTTATTTTATTTAATTTTCTTTTTTATTTGT
TTTTATTAAAAAAGGAATCTATTGGTTTGGTTTATTGGAATTGGTTAGTTAGTGAACCCATTTTAGTGAAGGGAAAAAGG
GGTTTGTGATAGTAGTTATTGATTGATTGATTAATTGACTGGTTGGTACTTTGTTGGTTTATTGAGCCGCTTGTGATCAT
GTTTGAAATTGGGAACCCCCTTTTTTCCCCTTGTTTGGCCTTTTTTCTCCTTTTGAGGGTACTTGTTAGGTGATGTGTGA
ATGTGGGCGCTGTGGGATTCTTTTTGCTATTACTCATTGTTTATTAGCTGGGTGATGATTTTGTCCGTAGGGGGTGTTTG
AGTTTAGGGATCTCAGCAATGATTGCCATGATTTATAGTGGAGTATGATTTTCATGTTTTTAACACATGTGGTTGATAGA
ATATTATTGTGTTTTGCATGGTAGCTGTGATGCTAAGTTACCTATCATGTGGGTCATTATGATGTGTAGGATGAAAGTAA
TGTGCAAGTAACTTAGCCATAGTTTTCAGAGTTATCATTTGCGTGTATTCGAGTTACACCTGTAAGTCAGATGCCATAGT
TAGGTGAAAGAATGCATTGCTAATAAGCCATGATCTACACAAAGTTCAGCCTGACATTGTTTAAAAGTTTTCAATGTTTT
GAGACAATTTTCATCACTGCCCTTTAGAAACAGCTAGCAGAGTCTTCATGCCTTGTTAAGAGTGTTTCAATTGATTGCAT
TTAATTAGGTGTTGCAGTGTAACATGGAAAGTTTATTTAGTGATTGATGTTTTTGAAACCTCAATTGTTCCCTTATCCAT
GTGTGATCATAACCCATATTATGTTGACATGTTTCTAAATGGTTGTTAAAAAAATATTAAAAGAGCGGTTGGGCATGCTG
TGTTACCTTGTCAGAGGTTGAGCCATTATATTTGATAAGATTGGAAATTAAGGGATTTTACTGATGATTATATATTTTTG
AGAAACTAAGTATATTTGAAAATAGCTGTAGCACTGATGTTAATTGGTGACACTGCTAAACCAATTAGGCATAGGTGGTT
TCATGCGTATCAATTATGCATTGATGGATAAATTGATGATTATTCAGAACTGGTAGGTCATAGCTGTGGGGTGGTTAAGG
AAATTTTGACATGTGACTATTTCTTTTCTTATCTATTTTTTCCCTGGTAATTTGGTGATATGGAATTCTCCATTTTGTAC
CAATTTAATCTGTAATAAAATCTTTCAATTTTTTTTTCCCCTTTAAGCTTGCTTTCTTTTATGTATGTCAAAAGAACACC
CTCTTTACATCACAAATTTTGTTCTATAGTATAGTTAAAGAAAAAAGAAGCAAATGTGGAGGGGTAAGAAAATGACAAAA
ATTATTTGTTGGTAATCTGAAGTAGATCATTTAATTCTTTATAATTACAATGAACTTGTGAGATTGATTTGAGACATGAA
ATGGGGCCTATTTACTTATTTTTACAACAATACATAAGTGCACATAATTTAAATACTTTGCATACAATACATAGCAAACA
TTTTTCTTATGGACAGTGCCTAATCAATTCACCTCTATTGATTCATATATGAAGATAGTGGGTGGTTATGATTCCTGCTT
CTTAATCATTTGGGTCTACTTGTTATGTTTCTTTATTTGTCTTTCGATTAAGTTGCATCATGATGTTTACTAAACATTTC
ATAGGTTTGCACTGAACTCCGATGTAGACGAGCACAACTTCTTGCAGAAAGATCTGGGAACTGTGAGATATCAAGGTTAT
GACTTCACCTCAGATGGCCTGTGGTCCATGCCTCACATCCCATCAAACACTGTTTCAGAGTCAAGAACTGGTTCTACCAT
GGTTGGAGACTGCTTCCAACAGCAAACAATTCGCGATGCTGATCTCTTAAACCTCAATGCTTCAGGGTCGAAGGAGCTCG
TCTTTGGTAGCCAATTGAGTCCGTCGTCGTCTGGGTCTTTGAAACAGGAATATCAGTCCCCGCAGTCACTCTTCACTGAC
TGGCACTGGAAGAAGGATTTAGGCTCTGACGCCATATATCGGCCCCACAAAGATTTCAATTCAGATGCAAATGTTGATTG
CAATGGTTCTTTGTAAAGTTTGCAACTGAGTTTTTGGGATCACAACACCTTTTGTCTCTCCCCCAAACCAATGAAATGCT
ATAATAAATAAACAGAAATCCTTATGCAGGATGAAACTTTCATCCATAGCATTCAGATACTTAGAGGGAATCATCATGTT
ATTCAAATCTTCAGAATATGTTGTTGTCTTATATAATAGTTAATACACTTCCAAGGAGTTCATGCTTTCTTTATATGTAA
AACTTGTAATAACATTTGTCTATGCTTCCCTTTTTATAATTTTTAATTGTACTGGAATTTAGTCTGGTTCATATATCTCT
GCTATGATGGAGTTCCATGATTGCTTAGAGACATGGAGGTTGATATCTTTAGCCATCATGTCTTATTTTGCAGATGATGA
GTGTGTTTGACAAACGCGTTGGCAACTTTTATCCTT
> AhGRF5a ORF
ATGAGCGTTCCTCCACCTCACCCTCCTCTTCCGACAGCAGCGTCGATGACGTGGCAGGCGGCGCCGTTCACGGTGGCGCA
GTGGCAGGAGCTGGAGCACCAAGCCCTCATCTTCAAGTACCTCAAAGCAGGACTCACCGTTCCACCGGACCTCCTCGTAC
CTATTCGGAGGAGCCTCCAGTTGATGTCTCAGAAGCTCTCACATCACTACCCATCTCTGGGGTTTTATGGGAAGAAGATA
GATCCGGAGCCAGGGAGGTGCAGGAGGACCGATGGGAAGAAATGGAGGTGCTCCAGGGAAGCACACCCTGACTCTAAGTA
CTGCGACCGCCACATGATACGGCGTCGTTACCGTTCAAGAAAGCCTGTGGAATCATCAACTTCATCTCAGCAACAATCTC
ACTCTTCTGCTGCTGCTTCTGCTGCTACTGCTGCTTCTACTACCACCACCACTACTACTACTACTGCTGCTTCTGCTGCT
AGTGCTGCTGGTGGTGGTGGTGGTGGTGGTGGTGGTGGTGCTTCTGGTTCCGGTGGAGCCTTCCACACACTCCCTTTGCA
CACCAATGGTACCCGTGAAGGTTTCACCCTTGGGAGCAGCAATAGTAGCAGCTTGCAAAACTTGCACATGGACCACCCTT
TGTCACTTCCCAGTGAGGTTAGCAAGAAGGAGTACAGACGAGCACAACTTCTTGCAGAAAGATCTGGGAACTGTGAGATA
TCAAGGTTATGACTTCACCTCAGATGGCCTGTGGTCCATGCCTCACATCCCATCAAACACTGTTTCAGAGTCAAGAACTG
GTTCTACCATGGTTGGAGACTGCTTCCAACAGCAAACAATTCGCGATGCTGATCTCTTAAACCTCAATGCTTCAGGGTCG
AAGGAGCTCGTCTTTGGTAGCCAATTGAGTCCGTCGTCGTCTGGGTCTTTGAAACAGGAATATCAGTCCCCGCAGTCACT
CTTCACTGACTGGCACTGGAAGAGGGATTTAGGCTCTGACGCCATATATCGGCCCCACAAAGATTTCAATTCAGATGCAA
ATGTTGATTGCAATGGTTCTTTGTAA
> AhGRF5b genomic DNA sequence
TCTCTTAAGAACAATAATGTTTACATTTTTCTTAATGAGTTCATATAGCATTAATTAATCAACAGTATTTCCCTTTACCA
ACTAACATAAAACCTTTTTGCTCCTTGGAAACAAGACAACTAGAACTCTGAGATGGTTGATGGTATTAAGGTAGCAAAGT
AAAAAGATGGTGCCTTAAGAGTGAAAAAGTAGAGAGAGAGGGGGGAAAGAAACGAGTAATTAGGTGAAGAGTGATGATGG
TAATAATAGAAGAGTAGATGTAGATGAGAAATTTTGGGAAGAGGCTTGCTTGCAATAAAAGTGAGTAAGGAAGGAACCCA
AACCAAAAGTACTCACCTCATCTCACACAAACAAAAAATAAAAAGGACAAAGCAAAAACAAAACTTGAACACTTCAACTT
GGTCTTTGTTCTTCTTCTTCTTCTTGGTTCTTGGACCAACACATACATACATACATACATAGCAAATAGCTTTTGTATTG
CATTGCCTAAACACTAATCCTTCCTTTCCCTTCCCTTCCCTTCCCTTCCCTTCCCTCCCTAACACAAGTAACAAGTACAC
CTTCTCACACCGCACTTTCTTTTATATATATATATTTATATGCTTCCGACAAGACAGAGTTGGATCTGTGTATGCACCCC
ACGTGTTTGATTTTTGGTCTGGAAGCCTTAAATAGCACTGGTGGAGGCGGTGGAGTTGGAGTTGGTGTTGGTGGTGGTGG
TGGTGGTGGTTGTAGTGGTGGTGGGGCAGGGATGATGAGTAGTACTAGCAGGTCGCCATTCACAGTGTCTCAGTGGCAGG
AACTGGAGCACCAAGCTCTGATTTACAAGTACATGGTGGCTGGTCTTCCTGTTCCTCCTGATCTTGTTATCCCCATTCAG
AAGAGCTTTGACTCTATTTCCCATTCCTTCTTCCACCACCCTGCTCGTGAGTCCTCTCTTCTCTCTAAATCTCACTCCTT
TTTTTTCCCTTATAATATTCTCAATCTTTGTTTTATTAGGCCCTTCTTAAATATCTAAATGATAAATTTCATGTCATTTT
TATTGTTTGTTACTGACATCACTGACTTTGTTCTCCACCCTTGAACACTGCACAAGGATGGGTATTCCGGTATTGCCCCC
TTTGTACCTTAAAGACCTACACTATTTGCTGTAGGGTATGGTATAGTATTTGATTGTAACTAAACATACTTTCTTAGTGG
CATGGATTTACTTCTCTTCCTGGATTAATTGGATTATTGAGAGAAAGAAACACGGATTTGTGATTTGTTTTTTATTTCCC
TGTATGCAGCTTTCTGCTGTTGTAACAATCTTGCTGGTAAATTATCTTGATAAATCTGGACTTTATAAAATGTAGATTTG
TACTTAGGTTTTGTCTATGTTGCTATGCTGCCAGCAGTGTGACTATTTGTGACCTTTGGCTTTTCTAGAAAATGGTGATA
AAGAAGCATGCATAACTAACAGTGCATGTAATTTTGCAGTGAGTTATTGTTCTTTCTATGGGAAGAAGGTGGACCCGGAG
CCAGGACGATGCAGGAGAACTGATGGGAAAAAGTGGAGGTGCTCTAAGGAAGCATACCCGGACTCCAAGTACTGTGAGCG
ACACATGCACCGTGGCCGCAACCGTTCAAGAAAGCCTGTGGAATCACAATCTATGACACAGTCATCATCCACTGTGACAT
CACTGACTGCTACAACTGGTGGCAGCAGTGGAACTGGAAGTTACCAGAACCTTAACACAATTACCTTTGCTAATCCTCAA
GGCACTGGTTCTGGAGCTGAACAGACACATTATCATTTGGATTCTATCCCCTATGGGATTCCAAGCAGAGAGTACAGGTA
TGGACACTTTTATTAGTTGTTTGCTTGGAAGAGGAATACATCAAACATCTTATTGAGTTCCAATGCTGTTATCTGAATTT
GATGTAGTTCTTTGATTTCTATCTCCGTGCAGATGAAATTTTGTTATGTAGATCATGATATGCTTTGTTTTTTTACCCTA
ATTCCTTGCCATACTTGGTAGCTTTTTCTAAGCATTTGATGTCGGAATGGCAGCCTTTTCAATGGTTATTTTATTCTAAT
AGCTGTTATGGGCCCTGATGTCTTCATGCAGAGTTTGAATTCTTTTGGCAATTTCTGAGAATGGTGGGGTTGTGTTGTTC
TATTCTCTTGTCTATTTCATCTGCTGAATTTGCTGCAAAGATGCAAAAGCATTAGAATTCATTACAATGATATCACTGCA
GAAGATTGAAGTACATATAATTTATGTATTTAATCACATTTATTTTGCAACTTATCAAAGGAAGAAAAGAGGTGTCAGCT
ACCTGGATTTTCTTCATCTTCTGTCAGAGTTTTGTGTGTGTATGTTTTTTCCCCCCTCATTTCAAAGTGGAACTAATCAC
TCTATTTCTGATCCTAAACTTCTGTCCAAATTTTACAAGTGAGAAATATGGTCATTTAATTGCCTTCCATTTTATCCCTT
CCTTGCTTTATTCCTGATATATGAATATATGAGTTACATTCTAAACATCCCAAGATGCTAAGAGCCTAACATGTGGCTCT
GCTAGCTTGCTGCAATATCTGTCACGTGGGGATAATGGAAAAGTAATGTTCAACTTTTTTTTTTTTTGGGTAAAAAGGAT
GTGTTGCATTCTCCTTTATTCTTTTGCAATCACTTTTGATTGCTTTTTATCAATTGCTATCATATGATATCTAATGGATA
TAATGGTATTGGTGCGTTTATGTTGGTTATGCTTTTATTAATGCATGAAGATAAGGATATGGCACATTTAAGTTGAAGTG
TAGGTTCATTTTTTTTCCCTAATTTAAATTTGTCAGAGCAAAGTGCATATACTTTAGAGGATTGTAACAACAGAATTTGC
ACTCTAAGTTTCTTACATAATGGGCTGATTACACAATATAAAGTTCCTCTTATTTTCTTAAAAATTAATGGTATTGATCT
TGTACAAGGTCATTATTAAATGGGCAATTGAAGCTCATGCCGGAATTAAAGCTTGGAATTCCTGTTTAACTTTCTCTTAC
TATAGCTGGGTTTGTAAGTTTGTTTTAGAAATGCTTTGATTTAAAGATGGCTTTGTAATTTGAGAAGACTGAACTTCTGT
TGGTTTCAACACGGCCGCTTTGACACTTCCCCTCTCTGTGTTCGAAATTTCAATGATGCTAAATCATTCCTTTTAAATGG
GATCTCCACTTAGTAATTTCATCATATAAATGAGATAATCTTAAGGTTATGTATTTCAAGGTTATTGCTTCATTGCATCA
TTCATATTTTGGTTGTATTTGCTTATCATCATTGTGATTATTTTCGTCTACTATTCAATATGGTCAATGGTACACCTTTT
TCTTCCTGCTATAAGTTCTGATTTTAATTAAAAGAAGATTGAATCTTCAAGAAGTATCAGCATTCTTCTCCCATTAAATT
GTGGCTAGTCTTATTTGAAACAAGCAGGTATCTTCAGGGAAATAAATCAGAGGGTGGCGAACAGAGTTTCTTTTCCAAAG
CTTTAGGAAGCAACAAGGAACTTCGGATCGAAACGCAGCTGGAAAACACTTTGATGCCAACCAGAGTTGCCTCCTTCTCA
ACATCAAGATCAAACAACAACTCCATTTTGCCGGGTGATTATCTGCAGAATTCATATTTATCCGACGAGCATGCATCGGG
TGAATCTGTGAAGCATGAGGGTCAGTCTCTTCGACCTTTCTTTGATGAATGGCCTAGGAGCAGGGATTCATGGTCTGGTC
TGGAAGCAACTCAGCTGTCCATGTCCATTCCTATGTCGGCGTCGAACTTCTCTACAGCCAGCTCTCAATCCTCGCATGGC
GAGACTAAATAAGCTCAAGTGTTTCGGCACGTAGCCACCAACAGCATATTGTTGCAGAAAACTAAGAACTATGTATTCAT
GTTTTTCAGCAACTGTCCTTGTTTCTCAGTACTGCCGCATCAATGTTTTGTCAGGACCGAACACAAAACAAGTTAATCAG
TTATGCTTGCTCCAGTTATGTCTGGTTTTCCTTGTATTTTCATTAGTCTCTTTAGCTTTGAGGTTTGTGCCCTTTATGCT
GAGGAATTGTCTACAACTGTATGGAACCTCATCTAGTGGGTGGATTTTATATATTCCTTCAACAATTTGCATGTAATGAT
TTAATTTATGTTGTATGAATTTGCTGCTGTTTGTCGTGAATGAATGCATACTATTTCTTTTTGCATTTGGGATGGAGAAA
CCTTCAAAATTGGGACTGGACTATTATTAGAGCCACTTGACAAGTTAGACAATTATCTAACAAGAATGCTCCTTGTATAT
GGGAATGTCTAGGGTTACATCTTACATGTCCCTTCTCATCCAAACACTCTTCCTCCTAGTGTTTGTTCCAAAAAGTTGGA
AAGACATGAAAATTATTAGTAGTTATTATTCATGTAAAGATGTTTTATTGGAAGAATGAAGATAATAATTAAGATATTGA
> AhGRF5b ORF
ATGCACCCCACGTGTTTGATTTTTGGTCTGGAAGCCTTAAATAGCACTGGTGGAGGCGGTGGAGTTGGAGTTGGTGTTGG
TGGTGGTGGTGGTGGTGGTTGTAGTGGTGGTGGGGCAGGGATGATGAGTAGTACTAGCAGGTCGCCATTCACAGTGTCTC
AGTGGCAGGAACTGGAGCACCAAGCTCTGATTTACAAGTACATGGTGGCTGGTCTTCCTGTTCCTCCTGATCTTGTTATC
CCCATTCAGAAGAGCTTTGACTCTATTTCCCATTCCTTCTTCCACCACCCTGCTCCTTTCTGCTGTTGTAACAATCTTGC
TGTGAGTTATTGTTCTTTCTATGGGAAGAAGGTGGACCCGGAGCCAGGACGATGCAGGAGAACTGATGGGAAAAAGTGGA
GGTGCTCTAAGGAAGCATACCCGGACTCCAAGTACTGTGAGCGACACATGCACCGTGGCCGCAACCGTTCAAGAAAGCCT
GTGGAATCACAATCTATGACACAGTCATCATCCACTGTGACATCACTGACTGCTACAACTGGTGGCAGCAGTGGAACTGG
AAGTTACCAGAACCTTAACACAATTACCTTTGCTAATCCTCAAGGCACTGGTTCTGGAGCTGAACAGACACATTATCATT
TGGATTCTATCCCCTATGGGATTCCAAGCAGAGAGTACAGGTATCTTCAGGGAAATAAATCAGAGGGTGGCGAACAGAGT
TTCTTTTCCAAAGCTTTAGGAAGCAACAAGGAACTTCGGATCGAAACGCAGCTGGAAAACACTTTGATGCCAACCAGAGT
TGCCTCCTTCTCAACATCAAGATCAAACAACAACTCCATTTTGCCGGGTGATTATCTGCAGAATTCATATTTATCCGACG
AGCATGCATCGGGTGAATCTGTGAAGCATGAGGGTCAGTCTCTTCGACCTTTCTTTGATGAATGGCCTAGGAGCAGGGAT
TCATGGTCTGGTCTGGAAGCAACTCAGCTGTCCATGTCCATTCCTATGTCGGCGTCGAACTTCTCTACAGCCAGCTCTCA
ATCCTCGCATGGCGAGACTAAATAA
