# Supplementary material for: Genome-Wide Analysis of the Growth-Regulating Factor Family in Peanut (Arachis hypogaea L.)
Source: Int J Mol Sci. 2019 Aug 23;20(17):4120. doi: 10.3390/ijms20174120 (PMC6747334; doi:10.3390/ijms20174120)
Supplement: Supplementary file 1 [file ijms-20-04120-s001.zip › TableS7.xlsx]

## Sheet: Sheet1
Table S7: Amino acid sequences of 66 GRF proteins from 4 plant species.
Gene ID	Protein sequences
AhGRF1	MMNGGSSRSSRFPFTPSQWQELEHQALIYKYMASGISIPPDLLFSIKRGYHLDHSRLFPHHHPPQHREYLLFFFLIYVYVYELVQVITYKYAMHAVGWNYLQMGLGRKIDPEPGRCRRTDGKKWRCSKEAYPDSKYCERHMHRGKNRSRKPVEQQQPLKQSPAAAPTNTDDAAASSHHAPSSSTTTTILSITNNNNSLSPLSSASLSSHHDLYHQHQHQHSFLYHHQPSSRSSNSIGFSFQDNNAAPLFLDTQTNTDCRERYIYGLKEEVDEHAFFTEPSGTMRSFSASSMDDSWQLTPLTISSSTSSKQRSCSGLSNENNNEYSYLQLHHHSFNADHNNNNNSKQREAEQDHHQQGGGCYMALGKEEEPHHQKTTVHRFFDEWPHKSRGGSSWLDLDD…
AhGRF2a	MDLGVVGSEAGFVPFGSGFVKHQRSEEEVSNNDHNNRRGAKLSKVNITTGDDDDVITTTTSKGMLFFQNHQRNNNNNSSCCNVLLRSNNNNNNNNNNNNNNNNGNDNVAIALFKQEGEEKMLSFSTTPTPKSETLIVEKASSNATLHTSYHPFSSYNINNNAGYNNSNWGMMMMGNSSSNNNVGRVVGAALFTPSQWMELEHQALIYKYITANVPVPSHLIPITKALHSTSPFSNFPNPLLRPNPLGWGGRCRRTDGKKWRCSRDAVVDQKYCERHMNRGRHRSRKPVEGQSGHAAAITTTTTTTTTSNSKLLLPNSNNSSSSFSIVGNTASNNNSNTISFGNCHEHKNVIQQQQPVASDASAANNISSILSNDSQNNSLRHFINESTQLSISIPNHQF…
AhGRF2b	MNVTMEAKSLEAVPSSHNTSGGPQKKIDMGQKMDGGGGVGVIKEEKKNTTSFETLKRAEEEEGGTIRKPAMNKAWQQQEEDRCCCLLFTEAQRRELHHQVLTFNYFAYNLPLPLPLPLPLPLPHPHHHLVLPFGSGFGVFHKQFPSYMSGELLSLIRLLIGEYNHYQCFDYASMMDPEPNRCRRTDGKKWRCSKNTVPYHKYCERHVHRGRNRSRKPVETSKVVNSNPITKPCSKLHTTVASNTKSAVSIPTPKVTNFGNMTSVASDNRSSRDLCKKDNQIKNCVGYSISVMSSGKGSVTNDSNCISAGIGFSPRSVLQVSGCNSSHHNYTNSTELEPGRCRRTDGKKWRCKSAVLPGQKYCTTHVHRGAKRRCSIDHVPVTTTPTPTPRYANTNSRPI…
AhGRF3	MMNSSSSSSSSSRNSRFPFTPSQWQELEHQALIYKYMASGTTVPPDLLFTLKRSHFNLPHHQPAAQQQHFGWNYLEMGLGRKIDPEPGRCRRTDGKKWRCSKEAYPDSKYCERHMHRGKNRSRKPVELLKTTTNACNSASSATTHTIISSPSSITKTNQHPQQRSCYNNGSNLLHQHSFVFNSHTPSRSSTSAVAFSFQDNTAPSSRYVYGVKEDADERAFFKEPSSTLKSFSGSSIDDSWQLTPLTISTSSSSSSTKQRRCTSLSNNIESLNERSKNQEQDQKTTVHSFFDEWPHKGRGFDSDDKCSSTTKLSISIPSTSFHDFPVLQFKNPPHC
AhGRF5a	MSVPPPHPPLPTAASMTWQAAPFTVAQWQELEHQALIFKYLKAGLTVPPDLLVPIRRSLQLMSQKLSHHYPSLGFYGKKIDPEPGRCRRTDGKKWRCSREAHPDSKYCDRHMIRRRYRSRKPVESSTSSQQQSHSSAAASAATAASTTTTTTTTTAASAASAAGGGGGGGGGGASGSGGAFHTLPLHTNGTREGFTLGSSNSSSLQNLHMDHPLSLPSEVSKKEYRFALNSDVDEHNFLQKDLGTVRYQGYDFTSDGLWSMPHIPSNTVSESRTGSTMVGDCFQQQTIRDADLLNLNASGSKELVFGSQLSPSSSGSLKQEYQSPQSLFTDWHWKKDLGSDAIYRPHKDFNSDANVDCNGSL
AhGRF5b	MHPTCLIFGLEALNSTGGGGGVGVGVGGGGGGGCSGGGAGMMSSTSRSPFTVSQWQELEHQALIYKYMVAGLPVPPDLVIPIQKSFDSISHSFFHHPAPFCCCNNLAVSYCSFYGKKVDPEPGRCRRTDGKKWRCSKEAYPDSKYCERHMHRGRNRSRKPVESQSMTQSSSTVTSLTATTGGSSGTGSYQNLNTITFANPQGTGSGAEQTHYHLDSIPYGIPSREYRYLQGNKSEGGEQSFFSKALGSNKELRIETQLENTLMPTRVASFSTSRSNNNSILPGDYLQNSYLSDEHASGESVKHEGQSLRPFFDEWPRSRDSWSGLEATQLSMSIPMSASNFSTASSQSSHGETK
AhGRF6a	MDFHYLKQWRNQDESEEQQHSTKMPKLLPPESHQQQPPSPASALPLFVPEPNSKVTCTLSDSTLAPHTTTTTTKFPRMGSYFSLSQWQELELQALIFRYMLAGAAVPPELLQPIKKSLFHSSPYFLHHSLQHYQPAALLQSGYWGRASMDPEPGRCRRTDGKKWRCSRDVVAGQKYCERHMHRGRNRSRKPVELPTPTTGGGTTLGVVSSSSCISSPPLATASLKSPFDLLHLNNERSSGSGGTKEEENKRVFENQDNHHHVGGDGGRSGGHMLRHFFDDWPRSLHQDPENAENNGGGGGSGRMNSATSLSISMPGNNAASSDVSLKLSTGYGEDPCPRNGNGNAEAEQLQLSWAGGWSSGNQVASMGGPLAEALRSSTSTSSPTSVLHHLPRAAASQT…
AhGRF6b	MDLGVVGFDGLVGSEAGFVPFGSGFLKHQRSEEEVSNNDHNNRRGAKLSKVNITSDDDDDVITTTTSKGMLFFQNHQRNNNNNSSCCNVLLRSNNNNNNGNDNVAIALFKQEGEEKMLSFSTTPTPKSETLIVEKASSNATLHTSYHPFSSYNINNNAGYNNSNWGMMMMGNSSSNNNVGRVVGGALFTPSQWMELEHQALIYKYITANVPVPSHLLIPITKALHSTSPFSNFPNPLLRPNPLGWGGFHLGFSSSTDPEPGRCRRTDGKKWRCSRDAVVDQKYCERHMNRGRHRSRKPVEGQSGHAAAVTTTTTTTTTTSNSKLLLPNSNNSSSSFSIVGNTASNNNSNTISFGNCHEHKNVIQQQQPVASDASAANNISRMFMKKENNNANESCSLLP…
AhGRF8	MDLGAVGLDGLVGGSIGCSDGETKHKWYGSGLLKQERSGGGNTNNEDDDEYWRSNKVAKTSMNGERNSSSSLLRSNATLFSDVSGNQQQQQMLSFSSPYHYLPLSRNTGCHSWGSNSMHGNGNGIGMRGAFTPSQWMELEQQALIYKYITANVPVPSHLLIPIKKALHSAGFSHFFRPSAVGWAGFHLGFSNSTDPEPGRCRRTDGKKWRCSRDAVVDQKYCERHMNRGRHRSRKPVEGHNGHALTGTTTSSTTKNVVPGNTPPPPPSNTLTYSSPPNTISRMFMTTTTTNNNKESNGSERIPEAEDSLPMLPPTLELKPKENPFIIPKHQIPYQQESSRNNEFGLVTSDSLLNPSQKTTTTTLTDRETDSHHSLRHFIDDWPKSQTHRSALSSWPESE…
AhGRF9	MMSGSLSGSARNSSRSPFTPNQWQELEQQALVFKYMVTGTPIPPDLIFSIKRSLDSSISSRLFPHHPSGAVGYAYFQMGFGRKVDPEPGRCRRTDGKKWRCSKEAYPDSKYCERHMHRGRNRSRKPVEISSSSTTNTNTNTNNNTSSSQVMNHHHQSSYTVNCSNDSNNNNNNMASSTACSFSFNPSESQQQHQYFSQSYQNPFFYTQSTSSSSSSKHHDADFPPHDATTHHLFMDSGSYSHDQKDYRHIHGMREDVDERAFFPEASGSARSYLHDSYQHHHHHQQQQQHLSMGSYKNYSSNSHFQIMNNNSNNDDPRNQEQHCFVLGTDFKSTSKEKDNTEKTTSTTQQRPLHHFFGEWPPKNTDSWLDLASNSRIPSSDE
AhGRF10	MGEFGVSLKETKKNSVAAATSNSNVLGLGSVSNKVQVQQQQQHNNININNNYLEAFPSKTRMMMMMMMVHHNHHHHPFDSDSSASALGDDGDGDGPTLQHHLLTTNHNHSINNAAAANSGVNTVVVDDDDDGAAASVEETRQPLQQPFHFSHSPYYSPSSATTTTTTTTTTTRYPFKSPGTSGGMMAASLGRFPFTSAQWRELERQAMIYKYMMASIPVPPELLLMPIAAASRSSPLEGGGGGGGFNLRLSSSNNNDAEPNRCRRTDGKKWRCSREVAPNHKYCERHMHRGRTRSRKPVELHNNNNNGHNLLKRARHDSHPYAASSAAVTVAFSNHSTRKDPSSPHFLASATTNHHSYLESASSLSLHNFGAGSVPSSREPRGLDWMLNGDPISLGTSD…
AhGRF11	MDFRKDVRDKSCQRASLVAEAPVAAAAPAPASERVSEASGAFSVSFFICFLLSKSSSLLLLLLTAKKKTDLMMNGGSSRSSRFPFTPSQWQELEHQALIYKYMASGISIPPDLLFSIKRGYHLDHSRLFPHHHPPQHLGWNYLQMGLGRKIDPEPGRCRRTDGKKWRCSKEAYPDSKYCERHMHRGKNRSRKPVEQQQPLKQSPAAAPTNTDDAAASSHHAPSSSTTTTILSITNNNNNSLSPLSSASLSSHHDLYHQHQHQHSFLYHHQPSSRSSNSIGFSFQDNNNAAPLFLDTQTNTDCRERYIYGLKEEVDEHAFFTEPSGTMRSFSASSMDDSWQLTPLTISSSTSSKQRSCSGLSNENNNEYSYLQLHHHNNNNNSKQREAEQDHGCYMALGK…
AhGRF12a	MEAKSLEAVPPSHNTSGGPQKKIDMGQKMDGGGGVGVIKEEKKNTTSFETLKRAEEEEGGAIRKPAMNKAWQQQEDRCCCLLFTEAQRRELHHQVLTFNYFAYNLPLPLPLPLPHPHHHLVLPFGSGFGVFHKQFPSYMSGEYNHYQCFDYGSMMDPEPNRCRRTDGKKWRCSKNTVPYHKYCERHVHRGRNRSRKPVETSKVVNSNSITKPCSKLHTAIASNTKSAVSIPTPKVTNFGNRTSVASDNRSSRDLCKKDNQIKNCVGYSISVMSSGKGSVTNDSNCISAGIGFSPRSVLQVSGCNSSHHNFTNSTELEPGRCRRTDGKKWRCKSAVLPGQKYCTTHVHRGAKRRCSTDHEPVTTPTPTPRYANTNSRPIYSAANRTTITEARKTVCTVPN…
AhGRF12b	MASPGLEPETFREYNHYQCFDYGSMMDPEPNRCRRTDGKKWRCSKNTVPYHKGRNRSRKPVTNFGNRTSVASDNRSSRDLCKKDNQIKNCVGYSISVMSSGKGSVTNDSNCISAGIGFSPRSVLQVSGCNSSHHNYTNSTELEPGRCRRTEGKKWRCKSAVLPGQKYCTTHVHRGAKRRCSTDHEPVTTPTPTSRYANTNSRPIYSAANRTTITEARKTVCTVPNTKLSMSIPASAPLRHNNGKSPNRSSDTDTTITDTINESIYVKS
AhGRF12c	MNLGELLSLISLLIDILNLLILFISVSGEYNHYQCFDYGSMMDPEPNRCRRTDGKKRRCSKNTVPYHKYCERHVHRGRNRSRKPVETSKVVNSNSITKPCSKLHTAIASNTKSAVSIPTPKVTNFGNRTSVASNNRSSRDLCKKDNQIKNCVGYSISVMSSGKGSVTNDSNCISTGIGFSPRSVLQVSGCNSSHHNYTNGTELEPGRCRRTDGKKWRCKSAVLPGQKYCTTHVHRGAKRRCSTDHEPVTTPTPTPRYANTNSRPIYSAANRTTITEARKTVCTVPNTKLSMSIPASAPLRHNNGKSPNRSSDTDTTITDTINECSYASF
AhGRF13	MMNNSSSSSSSRNSRFPFTPSQWQELEHQALIYKYMASGTTVPPDLLFTLKRSHFNLPHHQPAQQQHFGWNYLEMGLGRKIDPEPGRCRRTDGKKWRCSKEAYPDSKYCERHMHRGKNRSRKPVELLKTTTNTSNSASSATTHTIISSSSITKTNEHPQQRSCYNNGSNLLHQHSFVFNSHTPSRSSTSAVAFSFPDNTAPSSRYVYGVKEEADERAFFKEPSSTLKSFSGSSMDDSWQLTPLTISTSSSSSSTKQRSCTSLSNNSDYSYLQLESLNERSKNQEQDQKTTVHSFFDEWPHKGRGFDSDDKCSSTTKLSISIPSTSFHDFPVLQFKNPPGC
AhGRF15a	MSVPPPHPPLPTAASMTWQAAPFTVAQWQELEHQALIFKYLKAGLTVPPDLLVPIRRSLQLMSQKLSHHYPSLGFYGKKIDPEPGRCRRTDGKKWRCSREAHPDSKYCDRHMIRRRYRSRKPVESSTSSQQQSHSSAAASAATAASTTTTTTTTTAASAASAAGGGGGGGGGGASGSGGAFHTLPLHTNGTREGFTLGSSNSSSLQNLHMDHPLSLPSEVSKKEYRFALNSDVDEHNFLQKDLGTVRYQGYDFTSDGLWSMPHIPSNTVSESRTGSTMVGDCFQQQTIRDADLLNLNASGSKELVFGSQLSPSSSGSLKQEYQSPQSLFTDWHWKKDLGSDAIYRPHKDFNSDANVDCNGSL
AhGRF15b	MHPTCLIFGLEALNSTGGGGGVGVGVGGGGGGGCSGSGAGMMSSTSRSPFTVSQWQELEHQALIYKYMVAGLPVPPDLVIPIQKSFDSISHSFFHHPAPFCCCNNLAVSYCSFYGKKVDPEPGRCRRTDGKKWRCSKEAYPDSKYCERHMHRGRNRSRKPVESQSMTQSSSTVTSLTATTGGSSGTGSYQNLNTITFANPQGTGSGAEQTHYHLDSIPYGIPSREYRYLQGNKSEGGEQSFFSKALGSNKELRIETQLENTLMPTRVASFSTSRSNNNSILQGDYLQNSYLSDEHASGESVKHEGQSLRPFFDEWPRSRDSWSGLEATQLSMSIPMSASNFSTASSQSSHGETK
AhGRF16a	MQVARVSEASGAFFCLILHLFSTIKITDLMMNGGSSRSSRFPFTPSQWQELEHQALIYKYMASGISIPPDLLFSIKRGYHLDHSRLFPPQHLGWNYLQMGLGRKIDPEPGRCRRTDGKKWRCSKEAYPDSKYCERHMHRGKNRSRKPVEQSPAAPPTNTDDAAAPSSSTTTTILSITNNNNSLSPLSSASLSSHQHQHQPSSRSSNSIGFSFQDNNAAPLFLDTQTNTDCRERYIYGLKEEVDEHAFFTEPSGTMRSFSASSMDDSWQLTPLTISSSTSSNENNNEYSYLQLHHHSFNADHNNNNSKHQQGGGCYMALGKEEKPHHQKTTVHRFFDEWPHKSRGGSSWLDLDDKSSTTQLSISIPTSSHDFTTFISRNTRGKWLSLAFKSGTYPLACG
AhGRF16b	MDFHYLKQWRNQDESEEQQHSTKMPKLLPPESHQQQPPSPASALPLFVPEPNSKVTCTLSDSTLAPHTTTTTTTKFPRMGSYFSLSQWQELELQALIFRYMLAGAAVPPELLQPIKKSLFHSSPYFLHHSLQHYQPAALLQSGYWGRASMDPEPGRCRRTDGKKWRCSRDVVAGQKYCERHMHRGRNRSRKPVELPTPTTGGGTTLGVVSSSSCISSPPLATASLKSPFDLIHLNNERSSGSGGTKEEENKRVFENQDNHHHVGGDGGRSGGHMLRHFFDDWPRSLHQDPENAENNGGGGGSGRINSATSLSISMPGNNAASSDVSLKLSTGYGEDPGPRNGNGNAEAEQLQLSWAGGWSSGNQVASMGGPLAEALRSSTSTSSPTSVLHHLPRASASQ…
AhGRF16c	MDLGVVGFDGLVGSEAGFVPFGSGFLKHQRSEQEEEVSNINDHNNRRGAKLSKVNITSGDDDHDDVITTTTSKGMLFFQNHQRNNNNNSSCCNVLLRSNNNNNNNNGNDNVAIALFNDGGEEQEGEEKMLSFSTTPTPKSESLIVEKASSNATLHTSYHPFSSYNINNAGYNNSNWGMNVNVNMNMMNNNVGRVVGAALFTPSQWMELEHQALIYKYITANVPVPSHLLIPIRKALHSTSPFSNFPNPLLRPNPLGWGGFHLGFSSSTDPEPGRCRRTDGKKWRCSRDAVVDQKYCERHMNRGRHRSRKPVEGQSGHAAAVTTTTTTTTTTSNSKLLLPNSNNSSSSFSIVGNTASNNNSNTISFGNCHEHKNVIQQQQPVASDASAANNISRMFMKKE…
AhGRF17	MDLGAVGLDGLVGVGGSIGCSDGETKHKWYGSGLLKQERSGGGNTNNEDDDEYWRSNKVAKTSINGERNSSSSLLRSNASLFSDVGGNNQQQQQMLSFSSPNWGSNSMHGNGNGNGIGMRGAFTPSQWMELEQQALIYKYITANVPVPSHLLIPIKKALHSAGFSHFFRPSAVGWAGFHLGFSNSTDPEPGRCRRTDGKKWRCSRDAVVDQKYCERHMNRGRHRSRKPVEGHNGHALTGTTTSTTTKNVVPGNTPPPYSSPPNTISRMFMTTTTTTNNKESNGSERIPEAEDALPMLPPTLELKPKEENPFIIPKHQIPYQQESSRNEFGLVTSDSLLNPSQKSTTTLTDRETDSHHSLRHFIDDWPKTQTHHRSALSSWPESERTELSISIPMTTTSN…
AhGRF19	MMSASLSGSARNSSRSPFTPNQWQELEQQALVFKYMVTGTPIPPDLIFSIKRSLDSSISSRLFPHHPSGAVGYAYFQMGFGRKVDPEPGRCRRTDGKKWRCSKEAYPDSKYCERHMHRGRNRSRKPVEISSSSTTNTNTNTNNNNNTSSSQVMNHHHQSSYTVNCTNDSNNNNNMASSTACSFSFNPSESQQQHQYFSQSYQNPFFYTQSTSSSSSSKHHDADFPPHDATTHHLFMDSGSYSHDQKDYRHIHGMREDVDERAFFPEASGSARSYLHDSYQHHHQQQQQHLSMGSYKNYSSNSHFQIMNNNSNNDDPRNQEQHCFVLGTDFKSTSKEKDNTEKTTSTTQQRPLHHFFGEWPPKNTDSWLDLASNSRIPSSDE
AhGRF20	MGEFGVSLKETKKNSVAAATSNSNVLGLGSVSNKVQHHLLTTNHNHSINNAVAANSGVNTVVDDDDDDGAAASVEETRQPLQQPFHFSHSPYYSPSSATTTTTTTTTTTRHPFKSPGTSGGMMAASLGRFPFTSAQWRELERQAMIYKYMMASIPVPPELLLMPIAAASRSSPLEGGGGGGGGFNLRLSSSNNNDAEPNRCRRTDGKKWRCSREVAPNHKYCERHMHRGRPRSRKPVELHNNNNNNGHNLLKRARHDSHPYAASSAAVTVAFSNHSTRKDPSSPHFLASATTNHHSYLESASSLSLHNFGAGSVPSSREPRGLDWMLNGDPISLGTSDSEWNTLMNNNKVGFNAMSSCSNTEPQYMNSFPVYSPGLDQQHNKRSPTFLNPVLVPMETLQ…
Arabidopsis thaliana
AtGRF1	MDLGVRVSGHETVSSPGQTELGSGFSNKQERSGFDGEDCWRSSKLSRTSTDGFSSSPASAKTLSFHQGIPLLRSTTINDPRKGQEHMLSFSSASGKSDVSPYLQYCRNSGYGLGGMMNTSNMHGNLLTGVKGPFSLTQWAELEQQALIYKYITANVPVPSSLLLSLKKSFFPYGSLPPNSFGWGSFHLGFSGGNMDPEPGRCRRTDGKKWRCSRDAVPDQKYCERHINRGRHRSRKPVEGQNGHNTNAAAAASAAAASTAAAVSKAAAGTSAVAMRGSDNNNSLAAAVGTQHHTNNQSTDSLANRVQNSRGASVFPATMNLQSKETHPKQSNNPFEFGLISSDSLLNPSHKQASYATSSKGFGSYLDFGNQAKHAGNHNNVDSWPEELKSDWTQLSMSI…
AtGRF2	MDIGVHVLGSVTSNENESLGLKELIGTKQDRSGFIGEDCLQRSLKLARTTTRAEEEENLSSSVAAAYCKTMSFHQGIPLMRSASPLSSDSRRQEQMLSFSDKPDALDFSKYVGLDNSSNNKNSLSPFLHQIPPPSYFRSSGGYGSGGMMMNMSMQGNFTGVKGPFTLTQWAELEQQALIYKYITANVPVPSSLLISIKKSFYPYGSLPPSSFGWGTFHLGFAGGNMDPEPGRCRRTDGKKWRCSRDAVPDQKYCERHINRGRHRSRKPVEVQSGQNQTAAAASKAVTTPQQPVVAGNTNRSNARASSNRSLAIGSQYINPSTESLPNNRGVSIYPSTVNLQPKESPVIHQKHRNNNNPFEFGHISSDSLLNPNTAKTYGSSFLDFSSNQEKHSGNHNHN…
AtGRF3	MDLQLKQWRSQQQQQHQTESEEQPSAAKIPKHVFDQIHSHTATSTALPLFTPEPTSSKLSSLSPDSSSRFPKMGSFFSWAQWQELELQALIYRYMLAGAAVPQELLLPIKKSLLHLSPSYFLHHPLQHLPHYQPAWYLGRAAMDPEPGRCRRTDGKKWRCSRDVFAGHKYCERHMHRGRNRSRKPVETPTTVNATATSMASSVAAAATTTTATTTSTFAFGGGGGSEEVVGQGGSFFFSGSSNSSSELLHLSQSCSEMKQESNNMNNKRPYESHIGFSNNRSDGGHILRPFFDDWPRSSLQEADNSSSPMSSATCLSISMPGNSSSDVSLKLSTGNEEGARSNNNGRDQQNMSWWSGGGSNHHHHNMGGPLAEALRSSSSSSPTSVLHQLGVSTQAFH
AtGRF4	MDLQLKQWRSQQQNESEEQGSAATKISNFFFDQIQSQTATSAAAAPLPLFVPEPTSSSSFSCFSPDSSNSSSSSRFLKMGNFFSWAQWQELELQALIYRYMLAGASVPQELLLPIKKSLLHQSPMHFLHHPLQHSFPHHQPSWYWGRGAMDPEPGRCKRTDGKKWRCSRDVVAGHKYCDRHIHRGRNRSRKPVETATTTITTTATTTASSFVLGEELGHGPNNNHFFSSGSSQPLHLSHQQSCSSEMKQESNNNKRPYEANSGFSNGRSDDGHILRHFFDDWPRSSDSTSSPMSSSTCHLSISMPGNNTSSDVSLKLSTGNEEEEENMRNNNNEREQMNWWSNGGNHHNNMGGPLAEALRSASSTSSVLHQMGISTQVFH
AtGRF5	MMSLSGSSGRTIGRPPFTPTQWEELEHQALIYKYMVSGVPVPPELIFSIRRSLDTSLVSRLLPHQSLGWGCYQMGFGRKPDPEPGRCRRTDGKKWRCSREAYPDSKYCEKHMHRGRNRARKSLDQNQTTTTPLTSPSLSFTNNNNPSPTLSSSSSSNSSSTTYSASSSSMDAYSNSNRFGLGGSSSNTRGYFNSHSLDYPYPSTSPKQQQQTLHHASALSLHQNTNSTSQFNVLASATDHKDFRYFQGIGERVGGVGERTFFPEASRSFQDSPYHHHQQPLATVMNDPYHHCSTDHNKIDHHHTYSSSSSSQHLHHDHDHRQQQCFVLGADMFNKPTRSVLANSSRQDQNQEEDEKDSSESSKKSLHHFFGEDWAQNKNSSDSWLDLSSHSRLDTGS
AtGRF6	MATRIPFTESQWEELENQALVFKYLAANMPVPPHLLFLIKRPFLFSSSSSSSSSSSFFSPTLSPHFGWNVYEMGMGRKIDAEPGRCRRTDGKKWRCSKEAYPDSKYCERHMHRGKNRSSSRKPPPTQFTPNLFLDSSSRRRRSGYMDDFFSIEPSGSIKSCSGSAMEDNDDGSCRGINNEEKQPDRHCFILGTDLRTRERPLMLEEKLKQRDHDNEEEQGSKRFYRFLDEWPSSKSSVSTSLF
AtGRF7	MATRIPFTESQWEELENQALVFKYLAANMPVPPHLLFLIKRPFLFSSSSSSSSSSSFFSPTLSPHFGWNVYEMGMGRKIDAEPGRCRRTDGKKWRCSKEAYPDSKYCERHMHRGKNRSSSRKPPPTQFTPNLFLDSSSRRRRSGYMDDFFSIEPSGSIKSCSGSAMEDNDDGSCRGINNEEKQPDRHCFILGTDLRTRERPLMLEEKLKQRDHDNEEEQGSKRFYRFLDEWPSSKSSVSTSLFI
AtGRF8	MRMLLGIPYVDKSVLSNSVLERGKQDKSKLLLVDKCHYELDVEERKEDFVGGFGFGVVENSHKDVMVLPHHHYYPSYSSPSSSSLCYCSAGVSDPMFSVSSNQAYTSSHSGMFTPAGSGSAAVTVADPFFSLSSSGEMRRSMNEDAGAAFSEAQWHELERQRNIYKYMMASVPVPPELLTPFPKNHQSNTNPDVDTYRSGMFSIYADYKNLPLSMWMTVTVAVATGGSLQLGIASSASNNTADLEPWRCKRTDGKKWRCSRNVIPDQKYCERHTHKSRPRSRKHVESSHQSSHHNDIRTAKNDTSQLVRTYPQFYGQPISQIPVLSTLPSASSPYDHHRGLRWFTKEDDAIGTLNPETQEAVQLKVGSSRELKRGFDYDLNFRQKEPIVDQSFGALQGL…
AtGRF9	MQSPKMEQEEVEEERMRNKWPWMKAAQLMEFRMQALVYRYIEAGLRVPHHLVVPIWNSLALSSSSNYNYHSSSLLSNKGVTHIDTLETEPTRCRRTDGKKWRCSNTVLLFEKYCERHMHRGRKRSRKLVESSSEVASSSTKYDNTYGLDRYNESQSHLHGTISGSSNAQVVTIASLPSARSCENVIRPSLVISEFTNKSVSHGRKNMEMSYDDFINEKEASMCVGVVPLQGDESKPSVQKFFPEVSDKCLEAAKFSSNRKNDIIARSREWKNMNVNGGLFHGIHFSPDTVLQERGCFRLQGVETDNEPGRCRRTDGKKWRCSKDVLSGQKYCDKHMHRGMKKKHPVDTTNSHENAGFSPLTVETAVRSVVPCKDGDDQKHSVSVMGITLPRVSDEKSTS…
oryza sativa
OsGRF1	MMMMSGRPSGGAGGGRYPFTASQWQELEHQALIYKYMASGTPIPSDLILPLRRSFLLDSALATSPSLAFPPQPSLGWGCFGMGFGRKAEDPEPGRCRRTDGKKWRCSKEAYPDSKYCEKHMHRGKNRSRKPVEMSLATPPPPSSSATSAASNSSAGVAPTTTTTSSPAPSYSRPAPHDAAPYQALYGGPYAAATARTPAAAAYHAQVSPFHLHIDTTHPHPPPSYYSMDHKEYAYGHATKEVHGEHAFFSDGTEREHHHAAAGHGQWQFKQLGMEPKQSTTPLFPGAGYGHTAASPYAIDLSKEDDDEKERRQQQQQQQQHCFLLGADLRLEKPAGHDHAAAAQKPLRHFFDEWPHEKNSKGSWMGLEGETQLSMSIPMAANDLPITTTSRYHNDE
OsGRF2	MMMMSGRPSGGAGGGRYPFTASQWQELEHQALIYKYMASGTPIPSDLILPLRRSFLLDSALATSPSLAFPPQPSLGWGCFGMGFGRKAEDPEPGRCRRTDGKKWRCSKEAYPDSKYCEKHMHRGKNRSRKPVEMSLATPPPPSSSATSAASNSSAGVAPTTTTTSSPAPSYSRPAPHDAAPYQALYGGPYAAATARTPAAAAYHAQVSPFHLHIDTTHPHPPPSYYSMDHKEYAYGHATKEVHGEHAFFSDGTEREHHHAAAGHGQWQFKQLGMEPKQSTTPLFPGAGYGHTAASPYAIDLSKEDDDEKERRQQQQQQQQHCFLLGADLRLEKPAGHDHAAAAQKPLRHFFDEWPHEKNSKGSWMGLEGETQLSMSIPMAANDLPITTTSRYHNDE
OsGRF3	MMMMSGRPSGGAGGGRYPFTASQWQELEHQALIYKYMASGTPIPSDLILPLRRSFLLDSALATSPSLAFPPQPSLGWGCFGMGFGRKAEDPEPGRCRRTDGKKWRCSKEAYPDSKYCEKHMHRGKNRSRKPVEMSLATPPPPSSSATSAASNSSAGVAPTTTTTSSPAPSYSRPAPHDAAPYQALYGGPYAAATARTPAAAAYHAQVSPFHLHIDTTHPHPPPSYYSMDHKEYAYGHATKEVHGEHAFFSDGTEREHHHAAAGHGQWQFKQLGMEPKQSTTPLFPGAGYGHTAASPYAIDLSKEDDDEKERRQQQQQQQQHCFLLGADLRLEKPAGHDHAAAAQKPLRHFFDEWPHEKNSKGSWMGLEGETQLSMSIPMAANDLPITTTSRYHNDE
OsGRF4	MMMMSGRPSGGAGGGRYPFTASQWQELEHQALIYKYMASGTPIPSDLILPLRRSFLLDSALATSPSLAFPPQPSLGWGCFGMGFGRKAEDPEPGRCRRTDGKKWRCSKEAYPDSKYCEKHMHRGKNRSRKPVEMSLATPPPPSSSATSAASNSSAGVAPTTTTTSSPAPSYSRPAPHDAAPYQALYGGPYAAATARTPAAAAYHAQVSPFHLHIDTTHPHPPPSYYSMDHKEYAYGHATKEVHGEHAFFSDGTEREHHHAAAGHGQWQFKQLGMEPKQSTTPLFPGAGYGHTAASPYAIDLSKEDDDEKERRQQQQQQQQHCFLLGADLRLEKPAGHDHAAAAQKPLRHFFDEWPHEKNSKGSWMGLEGETQLSMSIPMAANDLPITTTSRYHNDE
OsGRF5	MMMMSGRPSGGAGGGRYPFTASQWQELEHQALIYKYMASGTPIPSDLILPLRRSFLLDSALATSPSLAFPPQPSLGWGCFGMGFGRKAEDPEPGRCRRTDGKKWRCSKEAYPDSKYCEKHMHRGKNRSRKPVEMSLATPPPPSSSATSAASNSSAGVAPTTTTTSSPAPSYSRPAPHDAAPYQALYGGPYAAATARTPAAAAYHAQVSPFHLHIDTTHPHPPPSYYSMDHKEYAYGHATKEVHGEHAFFSDGTEREHHHAAAGHGQWQFKQLGMEPKQSTTPLFPGAGYGHTAASPYAIDLSKEDDDEKERRQQQQQQQQHCFLLGADLRLEKPAGHDHAAAAQKPLRHFFDEWPHEKNSKGSWMGLEGETQLSMSIPMAANDLPITTTSRYHNDE
OsGRF6	MDGGGVGVVMAAVDGGGGGGGGGGSRMKHGRGNAGDHWRAKARGGDASSAAAAVAAAAAVSAVKVAAGASCSGHGGMSSSSASSCSSGGGGAAVAAAAAAGGAMYYGTASCSGSSVSSSSMGAMARVRGTSWIHAIYKYAANSVHSIIRRSTSYSAYGSSTGWGSGYSGSADGRCRRTDGKKWRCSRDAVADKYCRHMNRGRHRSRKHVGGHAAKAMAAVAAAAASATSAAAHSGGAVAGAINHHMKNYAANTANCSYSRDANKHNSVDSDSSMTSISTRNTGSSKHNVSNSRDGVSDSMSSHSSNVNTSSNSSVSHVDWRTAGAAWDADMARSSISAMASSDSSASTSIHKMSKSRYSIGGAANRDVNGANWMMRDSMGGGVTKNNNMARNCSSNNDG…
OsGRF7	MSTSSSSGGNAIAGYSMGCCGGVTVSSAKGGAVCNCSAGTAMCSKMSNMATTSSSRGDCGSSDVARMGVARVRGTTWMHAIYKHIVANAVAGIRRSHVHSSGGIGSSSGWGSGYSGSADSGRCRRTDGKKWRCSRDAVVDKYCRHINRGRHRSRKHVGSSHAAKATVAIAIGASNGKSGSHGVSNTKTATNRMMDKANIRSDYTNHNINNTKGDNWSMSSADYAVIAGSMNTSANNIRCKSGKGIHDDISISIVDNSDTNYNKAMDHVVGGSSNGGNNTRASWIGSWASIGGGTNTSSASDDKGKSRHSNADGHTTSSTGVMTSSSVSSTVSSAGSCNGTSGVNATVT
OsGRF8	MKWAYAGWGSGCADVRRCRRTDGKKWRCSRDAVGDKYCRHINRGRHRSRKHVGRKATTIASTVIAAGVSSRGHTVARKVKGSAATVSDSRSNRKKNVVDSMDSDSSTSSNYDNVASKHHDHDSYIGHGAGSSSKGSMMYSRTVSKTDDGGVKRKNCSASTITKWTNNHCSGIMATKNSISSGNTVNSGGTAVNITDNGYTARMMNHIVT
OsGRF9	MADSAAAMGVGGTVSTKGDSIKRAAAGSTAAAASYSDKMRAKAAHTSGDGRNRSRTKRTSWMHAIYKYNAKAISSISISKSRSSANRMSWRYGNADSDGRCRRTDGKKWRCSKAMADHKYCRHINRNRHRSRKVNSRKTVKTCAGSSSVGGSKKAKVNMKRSISYWTDSNRTMANKKGNKAANNGNTNTSSKNKKNTAGDSSISSNTMKWSSNNNKSITKMHDRGCSVNSKDKMKSKDSNVMTVSTYSSDRVSCHANMAMDSISSSWMGGGITNSKNDDSIMKARYGWNDHAM
OsGRF10	MADSAAAMGVGGTVSTKGDSIKRAAAGSTAAAASYSDKMRAKAAHTSGDGRNRSRTKRTSWMHAIYKYNAKAISSISISKSRSSANRMSWRYGNADSDGRCRRTDGKKWRCSKAMADHKYCRHINRNRHRSRKVNSRKTVKTCAGSSSVGGSKKAKVNMKRSISYWTDSNRTMANKKGNKAANNGNTNTSSKNKKNTAGDSSISSNTMKWSSNNNKSITKMHDRGCSVNSKDKMKSKDSNVMTVSTYSSDRVSCHANMAMDSISSSWMGGGITNSKNDDSIMKARYGWNDHAM
Glycine max
GmGRF1LOC100807835	MMNGRNVDTNRFPFTPSQWQELEHQALIYKYMASGISIPPDLLFTIKRTTHLDSSRLLPQHFGWNYLPMGLGRKIDPEPGRCRRTDGKKWRCSKEAYPDSKYCERHMHRGKNRSRKPVEVLKTTPMTAATNTDASTPTTILSITKNSPVLFPTTHSLSHDTYHHHHHHHSHPQQHSSHSFLYHSSRPSSGGVSLSFQDNSAPLFLDTASCSQNNNNTDCRYVYGLKEEVDEHAFFTEPSGTMRSFSASSMEDSWQLTPLTISSSSSSKQRSCSGLSNDSNEYSYLQLQSLSGNNSKHPQQDQGCYISGSDIKCETFMKLGKEEPQKTVHRFFDEWPPKSRGSWLDLDDKSSTTQLSISIPTSTHDFATFSSTTQRDG
GmGRF1LOC100819396	MDLGVVGLEGVVGSESGCVFGSSLASDPETKHKWYGSGLLKQERSAIATEDDEWRISKVAKTDHDMSSASKAMFFQQRNNSLLRSNNATLFSDGHHQSQMLNFSSPKSETLLVDKAFSNATLPFSYHQLSSYSRNTGYNSGSISMHGALASVRGPFTPSQWMELEHQALIYKYITANVPVPTHLLIPIRKALDSVGFCNFSSGLLRSNSLGWGGFHLGFSNSTDPEPGRCRRTDGKKWRCSRDAVVDQKYCERHMNRGRHRSRKPVEGQSGHALTTTNTPNASSNSTVVPGNHNNNTFAHINVHHPLPPHSSPANTINRMFMSNNKENNNTSERMKDGLALPMLPPTLELKPKDNNNSFMVHKHQEPYDESSRNKNEFGLVTSDSLLNPSQKRSFDSSS…
GmGRF1LOC100807080	MDLGVVGLEGVVGSESGCVFGSSLASDPETKHKWYGSGVLKQERSAIASEDDEWGTYKVAKIDHDMSSAPKAMIFQQRNNSLLRSNNATLFSDGHHQSQMLSFSSPKSETLLVDTASSNATLPFSYHQLSSYSRNTGYSSGSISMHGALAGVRGPFTPSQWMELEHQALIYKYITANMPVPTHLLIPIRKALDSVGFCNFSTGLLRSNSLGWGGFHLGFSNSTDPEPGRCRRTDGKKWRCSRDAVVDQKYCERHMNRGRHRSRKPVEGQSGHALTTTTTTTNTLNASSNSTVVPGNNTFAHNKVHHPLPPNSSPANTINRMFMNNKENNSTSERMEDCSALPMLPPTLELKPKEKNNFMIHKHQDPYDESSRNNNEFGLVTSDSLLNPTQKRSFDSSSS…
GmGRF1LOC100807610	MDLGVVGLEGVVGSESCCVFGSSLASDPETKHKWYGSGVLKQERSAIASEDDEWRTSKVAKTDHDMSSASKAMLFQQRNNSLLRSNATLFSDGHHHQSQMLSFSSPKSESLLVDKASSNATLPFSYHQLSSNTRNAGYSSGSISMHGALAGVRGPFTPSQWMELEHQALIYKYITSNVPVPTHLIPIRKALDSLGFCNFSTGLLRPNALGWGGFHLGFSNNTDPEPGRCRRTDGKKWRCSRDAVVDQKYCERHMNRGRHRSRKPVEGQLGHALTTTTTTNTPNASSNSTVVPRNTTTTTTFAHNNVHHPLPPHSSQANTINRMFTSNKENNSTSERLQDPALPMLPPTLELKPKENNPFMIHKHHIPADEYSRNSNEFGLVTSDSLLNPTQKRSFTSSQ…
GmGRF1LOC100818860	MDLGVVGLEGVVGSESGCVFGSSLVSDPETKHKWYGSGLLKQERSAIATEDDEWRISKVAKTDHDMSSASKAMLFQQRNNSLLRSNNATLFSDGHHQSQMLSFSSPKSDSLLIDKASSNATLPFSSHQLSSYTRNTGYNSGSISMHGALASVRGPFTPSQWMELEHQALIYKYITANVPVPTHLLIPIRKALDSVGFCNFSAGLLRPNSLGWGGFHLGFSNNTDPEPGRCRRTDGKKWRCSRDAVVDQKYCERHMNRGRHRSRKPVEGQSGHALTTTTSNTPNASSNSVVPGNNNNTFAHNNVHHPIPPHSSPVNTITRMFTSNKENNNSTSERMQDPALPMLPPTLELKPKENNPFMIHKHQIPSDEYSSRNNNEFGLVTSDSLLNPSEKRSFTSSQK…
GmGRF1LOC100781613	MMNGRNRFPFTPSQWQELEHQALIYKYMASGISIPPDLLFTIKRSYFDSPLSSRLLPNQPQHFGWNYLQMGLGRKIDPEPGRCRRTDGKKWRCSKEAYPDSKYCERHMHRGKNRSRKPVEVLKSTTTPSSSTTNSNASSTQQAISSITKINSTLSPLASSETHQHHHYPQHYGSFLYHHHPPSRSSGIGLSFEDNSAPLFLDTGSCSQSNTDCRSRYVYGEKEEVDEHAFFTEPCGVMKSFSASSMDDSWQLTPLTMSSSSSSSKQRSSFGLSSDYSCLQLQSHSKQQQQEHHQDQGCYMFGAGQVVKEEPQKTVHRFFDEWPHKGREGSWLDLDDKSSTTQLSISIPTSSHDFSTFSSRTHHDG
GmGRF3LOC100814842	MDFHLKEWRNQHESEEQQHSTKMPKLLPESHHQQPSATALPLFVPEPNSSSKVSTLSDSTLAAETETMTTTTTNRLFPRMGSYFSLSQWQELELQALIFRYMLAGAAVPPELLQPIKKSLLHSPHYFLHHPLQHYQPAALLQSGYWGRGAMDPEPGRCRRTDGKKWRCSRDVVAGQKYCERHMHRGRNRSRKPVELPTPTSANNCDGGSLGLGASSSSISSPPLASASLKSPFDLLRLNERSSGTKNEDEDHVGGDGRSGGGGGHMLRHFFDDWPRSLQDSDNVENNAAGPSLSISMPGNAAAASSDVSLKLSTGYGEDPGPRNENVGLVAEQLQLNWAGGWASSNQVASMGGPLAEALRSSISTSSPTSVLHHLPRGSGSETSIIST
GmGRF3LOC100814300	MDLQLKQWRNQHESEQEQEHYSPNMAKFLSQQQHPPPFPSALPLFVPEQPNTKVSTLSAFSDSTLPSSPRFPRMESCFSFAQWQELELQALIFRYMLAGAPVPPELLLPIKKSFLQLYHPPNLLESGYYWRREALDPEPGRCRRTDGKKWRCSKDTVAGQKYCDRHMHRGRNRSRKPVEQREGSLSAIDSVSSSHSASFNLLHLGQSSAVAKSDSKSLSRNRDHVDGDGKSNGHVLRHFFDDWPRTLQEPDNGESNGSQNNNSGKCLSMSTPGIDPSDVSLKLTTGYGEDACQAASVGGPLAEALRSSTTSSTSSPTSVLLQLPPSSACETSFIST
GmGRF3LOC100816436	MDFHLKQWRNQHESEEQHSTKMPKLLPESHQQQQPSASALPLFVPEPNSSKVSTLSDSTLASATMTSTTTNRLFPRMGSYFSLSQWQELELQALIFRYMLAGAAVPPELLQPIKKSLLHSPHYYLHHPLQHYQPSALLQSGYWGRGAMDPEPGRCRRTDGKKWRCSRDVVAGQKYCERHMHRGRNRSRKPVELPTPTSAINNCGVTGVGSLGPGASSSSICSPPLASASFKSPFDLHLDERSSGTKNEDEDHVGGDGRSGGGGGHMLRHFFDDWPRSLQDSDNVENNAAAGRSLSISMPGASSDVSLKLSTGYGEDSGPGNENVSLEPEQLQLNWAGGWASSNQVASMGGPLAEALRSSTSTSSPTSVLHRHLPRGSETSFIST
GmGRF4LOC100797906	MNKSGGGEMSKWPFTMSQWQELEHQALIYKYMVAGLPVPPDLVLPIQNSFHSISQTFLHHPSTTMSYCSFYGKKVDPEPGRCRRTDGKKWRCSKEAYPDSKYCERHMHRGRNRSRKPVESQTMTQSSSNVSSLTVTAGSSSSATGNFHNLTTTNAYGNPQGTGSGSDQTHYHMDSIPYGIPSKEYRYFQGPKSEGGEHSFLSKTLGSNKVLHMESQMDNTLMPTSGVASFSTLRSNNNSMLQGDYLQPSFLSSEYASAETVKQEGQFLRPFFDEWPKRRDSWSGLEDEGSNHTQLSISIPMSASNFSTTSSHSPHGEI
GmGRF4LOC100817313	MSKWPFTISQWQELEHQALIYKYMVAGLPVPPDLVIPIQNSFHSISQTFLHHPSTTMSYCSFYGKKVDPEPGRCRRTDGKKWRCSKEAYPDSKYCERHMHRGRNRSRKPVESQTMTQSSSNVSSLTVTAGSSTSATGNFQNLSTTNAYGNPQGTASGTDQTHYHMDSIPYGIPSKEYRYFQGSKSEEHSFLSKTLGSNRVLHMEPQMDNTLMPTGGVASFSTLRSNNNSMLQGDYLQPSFLSSEYASAETVKQEGQSLRPFFDEWPKSRDSWSGLEDERSNHTQLSISIPMSSSNFSATSSHSPHGEI
GmGRF5LOC100787567	MNNSSGGGGRGTLMGLSNGYCGRSPFTVSQWQELEHQALIFKYMLAGLPVPLDLVFPIQNSFHSTISLSHAFFHHPTLSYCSFYGKKVDPEPGRCRRTDGKKWRCSKEAYPDSKYCERHMHRGRNRSRKPVESQTMTHSSSTVTSLTVTGGSGASKGTVNFQNLSTNTFGNLQGTDSGTDHTNYHLDSIPYAIPSKEYRYVQGLKSEGGEHCFFSEASGSNKVLQMESQLENTWPLMSTRVASFSTSKSSNDSLLHSDYPRHSFLSGEYVSGEHVKEEGQPLRPFFNEWPKSRESWSGLEDERSNQTAFSTTQLSISIPMSSNFSATSSQSPHGEDEIQFR
GmGRF7LOC100803096	MGELFGVGKRRDIISNNNSASSSVLGLDVKVQSPEVLFHNRMTMMGHHNHHLHPLSSPFDNNNDISCAAGDGDGDGPTTYMSLTNHINLVSGASVLGPAIDGGCGAAPAAPVRTLQPFQISSYTSPTTTTTAFEPFSGVMAASLGFPFTSAQWRELERQAMIYKYMMASVPVPPDLLIPTSLTSSSRSSCMDGGFNLRLANSTDPEPGRCRRTDGKKWRCSRDVAPNHKYCERHMHRGRPRSRKPVEVNTNTTPTSINNNNNNHQIKRARHECNNPFATPDVAVAISNPTSRKGESSSHFLGSTTTQPYLKSPLCLANFGLKAASFDSVASVSANKEPRGLEWMLNGDPISLDASNSQWQSLMHNKVGMSSVSSCNTTESQYLNSFALYSSGLEQQNRR…
GmGRF7LOC100796948	MGELFGVGKRRNISSSNNNNNSSSSSVLGLDVKVQQSPEALFHNRMMMMAHHNHHHRPLSSPFDNNGDGDGPTTYMSFTNHINLVSGASSVLGPAIDAGCGAAPPAPVRTLQPFDISSYTSSPTTTTTTFNFKPPSAGVMAASLGFPFTSAQWRELERQAMIYKYMMASVPVPHDLLTPSSRSSCMDGGFNLRLANSTDPEPGRCRRTDGKKWRCSRDVAPNHKYCERHMHRGRPRSRKPVEVNTNSTTTPTSVNNNNHQIKKARHECNNNPFATPDVTAAISNPTSRKNGSSPHFLGSTTTQPYLDSSLSLDNFGLKAASFDSVASVSANKEPRGLEWMLNGDPISLGASDSQWQSLMHNKDGMTSVSSCNTTESQYLNSLALYNSGLEQQNRRHPLF…
GmGRF7LOC100795050	MEAKPLRTVPSSHNTSGGGPQKKIDMGHKMVGDVGVVVVDERKRVVVVKEEKENTSSYSVELHLGVDASHSAPQEINHVITEAQRRELHHQVFIFNHLAYNLPPPYHLVQFPSNMSEYSFLGFDHGSMVDPEPHRCRRTDGKKWRCGKNVVPNQKYCERHMHRGRNRSRKPVETSQINSHLATKPSSKSHNKPASRTQFEISNPNLMAIRHSDTSSTPSRSLSVANCSSANNRWKNSASYADYLTSFSSASAVSPGSTLATPVAPKMATFSSVTSIASDRGSCLNICQKDNKSKSCISNNISVKSGGKGRIVGDTNGISTGIGFSPTSVLQVSGCNPSYLNDRTNIESASGRCRRTDGKKWQCKSAVLPGQKYCATHMHRGAKKRLTSHEPAVTIARLP…
